# Supplementary material for: Bis(2,3-dimethyl­anilinium) tetra­chlorido­zincate dihydrate
Source: Acta Crystallogr Sect E Struct Rep Online. 2011 May 14;67(Pt 6):m754. doi: 10.1107/S1600536811017478 (PMC3120428; doi:10.1107/S1600536811017478)
Supplement: Supplementary file 1 [file e-67-0m754-sup1.cif]

##############################################################################
#                                                                            #
# This CIF contains the data in a paper accepted for publication in          #
# Acta Crystallographica Section E. It conforms to the requirements of       #
# Notes for Authors for Acta Crystallographica Section E, and has been       #
# peer reviewed under the auspices of the IUCr Commission on Journals.       #
#                                                                            #
# Full details of the Crystallographic Information File format               #
# are given in the paper "The Crystallographic Information File (CIF):       #
# a New Standard Archive File for Crystallography" by S. R. Hall, F. H.      #
# Allen and I. D. Brown [Acta Cryst. (1991), A47, 655-685].                  #
#                                                                            #
# The current version of the core CIF dictionary is obtainable from          #
# ftp://ftp.iucr.org/pub/cif_core.dic.                                       #
#                                                                            #
# Software is freely available for graphical display of the structure(s)     #
# in this CIF. For information consult the CIF software page                 #
# http://www.iucr.org/resources/cif/software.                                #
#                                                                            #
# This file may be used for bona fide research purposes within the           #
# scientific community so long as proper attribution is given to the journal # 
# article from which it was obtained.                                        #
#                                                                            #
##############################################################################
data_I
_audit_creation_method     SHELXL-97
_chemical_name_systematic
;
Bis(2,3-dimethylanilinium) tetrachloridozincate dihydrate
;
_chemical_name_common     ?
_chemical_formula_moiety     '2(C8 H12 N +), Cl4 Zn 2-, 2(H2 O)'
_chemical_formula_sum     'C16 H28 Cl4 N2 O2 Zn'
_chemical_formula_iupac     '(C8 H12 N)2 [Zn Cl4], 2H2 O'
_chemical_formula_weight     487.57
_chemical_melting_point     ?
_symmetry_cell_setting     monoclinic
_symmetry_space_group_name_H-M     'P 21/c'
_symmetry_space_group_name_Hall     '-P 2ybc'
loop_
    _symmetry_equiv_pos_as_xyz
    'x, y, z'
    '-x, y+1/2, -z+1/2'
    '-x, -y, -z'
    'x, -y-1/2, z-1/2'
_cell_length_a     21.654(2)
_cell_length_b     7.432(3)
_cell_length_c     14.069(2)
_cell_angle_alpha     90.00
_cell_angle_beta     90.30(2)
_cell_angle_gamma     90.00
_cell_volume     2264.1(10)
_cell_formula_units_Z     4
_cell_measurement_reflns_used     25
_cell_measurement_theta_min     9
_cell_measurement_theta_max     11
_cell_measurement_temperature     293(2)
_exptl_crystal_description     block
_exptl_crystal_colour     colourless
_exptl_crystal_size_max     0.35
_exptl_crystal_size_mid     0.30
_exptl_crystal_size_min     0.25
_exptl_crystal_density_diffrn     1.430
_exptl_crystal_density_meas     ?
_exptl_crystal_density_method     'not measured'
_exptl_crystal_F_000     1008
_exptl_absorpt_coefficient_mu     0.818
_exptl_absorpt_correction_type     none
_exptl_absorpt_process_details     ?
_exptl_absorpt_correction_T_min     ?
_exptl_absorpt_correction_T_max     ?
_exptl_special_details
;
;
_diffrn_ambient_temperature     293
_diffrn_radiation_type     AgK\a
_diffrn_radiation_wavelength     0.56085
_diffrn_radiation_source     'fine-focus sealed tube'
_diffrn_radiation_monochromator     graphite
_diffrn_measurement_device_type     'Enraf--Nonius TurboCAD-4'
_diffrn_measurement_method     'non-profiled \w'
_diffrn_reflns_number     16232
_diffrn_reflns_av_R_equivalents     0.0412
_diffrn_reflns_av_sigmaI/netI     0.0582
_diffrn_reflns_theta_min     2.26
_diffrn_reflns_theta_max     27.97
_diffrn_reflns_theta_full     27.86
_diffrn_measured_fraction_theta_max     0.944
_diffrn_measured_fraction_theta_full     0.944
_diffrn_reflns_limit_h_min     -36
_diffrn_reflns_limit_h_max     2
_diffrn_reflns_limit_k_min     -3
_diffrn_reflns_limit_k_max     12
_diffrn_reflns_limit_l_min     -23
_diffrn_reflns_limit_l_max     23
_diffrn_standards_number     2
_diffrn_standards_interval_time     120
_diffrn_standards_decay_%     5
_refine_special_details
;
Refinement of <i>F</i>^2^ against ALL reflections. The weighted <i>R</i>-factor
<i>wR</i> and goodness of fit <i>S</i> are based on <i>F</i>^2^, conventional
<i>R</i>-factors <i>R</i> are based on <i>F</i>, with <i>F</i> set to zero for
negative <i>F</i>^2^. The threshold expression of <i>F</i>^2^ >
\s(<i>F</i>^2^) is used only for calculating <i>R</i>-factors(gt) <i>etc</i>.
and is not relevant to the choice of reflections for refinement.
<i>R</i>-factors based on <i>F</i>^2^ are statistically about twice as large
as those based on <i>F</i>, and <i>R</i>- factors based on ALL data will be
even larger.
;
_reflns_number_total     10928
_reflns_number_gt     5697
_reflns_threshold_expression     I>2\s(I)
_refine_ls_structure_factor_coef     Fsqd
_refine_ls_matrix_type     full
_refine_ls_R_factor_all     0.1198
_refine_ls_R_factor_gt     0.0537
_refine_ls_wR_factor_gt     0.1267
_refine_ls_wR_factor_ref     0.1506
_refine_ls_goodness_of_fit_ref     1.032
_refine_ls_restrained_S_all     1.032
_refine_ls_number_reflns     10363
_refine_ls_number_parameters     232
_refine_ls_number_restraints     0
_refine_ls_hydrogen_treatment     constr
_refine_ls_weighting_scheme     calc
_refine_ls_weighting_details
         'calc w=1/[\s^2^(Fo^2^)+(0.0738P)^2^+0.0000P] where P=(Fo^2^+2Fc^2^)/3'
_atom_sites_solution_hydrogens     geom
_atom_sites_solution_primary     direct
_atom_sites_solution_secondary     difmap
_refine_ls_shift/su_max     0.005
_refine_ls_shift/su_mean     0.000
_refine_diff_density_max     0.767
_refine_diff_density_min     -0.920
_refine_ls_extinction_method     none
_refine_ls_extinction_coef     ?
loop_
    _atom_type_symbol
    _atom_type_description
    _atom_type_scat_dispersion_real
    _atom_type_scat_dispersion_imag
    _atom_type_scat_source
    'C' 'C' 0.0015 0.0009
                         'International Tables Vol C Tables 4.2.6.8 and 6.1.1.4'
    'H' 'H' 0.0000 0.0000
                         'International Tables Vol C Tables 4.2.6.8 and 6.1.1.4'
    'Cl' 'Cl' 0.0998 0.0984
                         'International Tables Vol C Tables 4.2.6.8 and 6.1.1.4'
    'N' 'N' 0.0030 0.0019
                         'International Tables Vol C Tables 4.2.6.8 and 6.1.1.4'
    'O' 'O' 0.0056 0.0036
                         'International Tables Vol C Tables 4.2.6.8 and 6.1.1.4'
    'Zn' 'Zn' 0.3242 0.9375
                         'International Tables Vol C Tables 4.2.6.8 and 6.1.1.4'
_computing_data_collection     'CAD-4 EXPRESS (Enraf--Nonius, 1994)'
_computing_cell_refinement     'CAD-4 EXPRESS (Enraf--Nonius, 1994)'
_computing_data_reduction     'XCAD4 (Harms & Wocadlo, 1996)'
_computing_structure_solution     'SHELXS97 (Sheldrick, 2008)'
_computing_structure_refinement     'SHELXL97 (Sheldrick, 2008)'
_computing_molecular_graphics
;
ORTEPIII (Burnett & Johnson, 1996), ORTEP-3 for Windows (Farrugia,
1997) and
PLATON (Spek, 2009)
;
_computing_publication_material     'WinGX (Farrugia, 1999)'
loop_
    _atom_site_type_symbol
    _atom_site_label
    _atom_site_fract_x
    _atom_site_fract_y
    _atom_site_fract_z
    _atom_site_U_iso_or_equiv
    _atom_site_adp_type
    _atom_site_calc_flag
    _atom_site_refinement_flags
    _atom_site_occupancy
    _atom_site_symmetry_multiplicity
    _atom_site_disorder_assembly
    _atom_site_disorder_group
    Zn Zn1 0.252371(12) -0.16993(3) 0.528190(18) 0.03788(8) Uani d . 1 1 . .
    Cl Cl1 0.27972(3) 0.07344(10) 0.43474(5) 0.05745(18) Uani d . 1 1 . .
    Cl Cl2 0.21828(3) -0.39507(9) 0.44011(4) 0.04583(14) Uani d . 1 1 . .
    Cl Cl3 0.33196(3) -0.28623(10) 0.59834(5) 0.05693(18) Uani d . 1 1 . .
    Cl Cl4 0.18023(3) -0.07803(10) 0.65412(5) 0.05405(16) Uani d . 1 1 . .
    N N1 0.15472(9) 0.3472(3) 0.62226(15) 0.0432(5) Uani d . 1 1 . .
    H H1A 0.1666 0.4037 0.5697 0.065 Uiso calc R 1 1 . .
    H H1B 0.1682 0.2341 0.6210 0.065 Uiso calc R 1 1 . .
    H H1C 0.1704 0.4032 0.6728 0.065 Uiso calc R 1 1 . .
    C C1 -0.00434(11) 0.2889(3) 0.55691(16) 0.0390(5) Uani d . 1 1 . .
    C C2 0.06097(10) 0.2868(3) 0.54830(14) 0.0337(4) Uani d . 1 1 . .
    C C3 0.08621(10) 0.3481(3) 0.62776(15) 0.0352(4) Uani d . 1 1 . .
    C C4 0.05039(12) 0.4082(4) 0.71143(15) 0.0433(5) Uani d . 1 1 . .
    H H4 0.0725 0.4497 0.7638 0.052 Uiso calc R 1 1 . .
    C C5 -0.01386(13) 0.4076(4) 0.71794(18) 0.0496(6) Uani d . 1 1 . .
    H H5 -0.0352 0.4463 0.7713 0.060 Uiso calc R 1 1 . .
    C C6 -0.04063(11) 0.3476(3) 0.64175(18) 0.0455(5) Uani d . 1 1 . .
    H H6 -0.0835 0.3408 0.6397 0.055 Uiso calc R 1 1 . .
    C C7 0.10203(12) 0.2261(4) 0.45764(17) 0.0469(5) Uani d . 1 1 . .
    H H7A 0.1423 0.1895 0.4790 0.070 Uiso calc R 1 1 . .
    H H7B 0.1059 0.3256 0.4145 0.070 Uiso calc R 1 1 . .
    H H7C 0.0822 0.1275 0.4258 0.070 Uiso calc R 1 1 . .
    C C8 -0.03606(13) 0.2301(4) 0.47333(19) 0.0528(7) Uani d . 1 1 . .
    H H8A -0.0230 0.1104 0.4575 0.079 Uiso calc R 1 1 . .
    H H8B -0.0268 0.3099 0.4217 0.079 Uiso calc R 1 1 . .
    H H8C -0.0797 0.2304 0.4846 0.079 Uiso calc R 1 1 . .
    N N2 0.32690(9) 0.0370(3) 0.75104(14) 0.0449(5) Uani d . 1 1 . .
    H H2A 0.3019 0.0255 0.8007 0.067 Uiso calc R 1 1 . .
    H H2B 0.3236 -0.0597 0.7141 0.067 Uiso calc R 1 1 . .
    H H2C 0.3164 0.1345 0.7180 0.067 Uiso calc R 1 1 . .
    C C9 0.38814(10) 0.0540(3) 0.78301(15) 0.0370(4) Uani d . 1 1 . .
    C C10 0.44164(11) 0.0658(3) 0.71609(16) 0.0392(5) Uani d . 1 1 . .
    C C11 0.49906(12) 0.0739(3) 0.75038(19) 0.0476(6) Uani d . 1 1 . .
    C C12 0.49854(14) 0.0754(4) 0.8488(2) 0.0633(8) Uani d . 1 1 . .
    H H12 0.5369 0.0839 0.8783 0.076 Uiso calc R 1 1 . .
    C C13 0.44415(15) 0.0651(4) 0.9136(2) 0.0618(8) Uani d . 1 1 . .
    H H13 0.4507 0.0672 0.9789 0.074 Uiso calc R 1 1 . .
    C C14 0.38810(12) 0.0534(4) 0.88115(16) 0.0458(5) Uani d . 1 1 . .
    H H14 0.3529 0.0457 0.9186 0.055 Uiso calc R 1 1 . .
    C C15 0.44037(14) 0.0705(5) 0.60951(17) 0.0584(7) Uani d . 1 1 . .
    H H15A 0.4667 0.1654 0.5874 0.088 Uiso calc R 1 1 . .
    H H15B 0.3989 0.0917 0.5879 0.088 Uiso calc R 1 1 . .
    H H15C 0.4547 -0.0426 0.5851 0.088 Uiso calc R 1 1 . .
    C C16 0.56043(13) 0.0778(5) 0.6831(3) 0.0686(9) Uani d . 1 1 . .
    H H16A 0.5623 -0.0309 0.6463 0.103 Uiso calc R 1 1 . .
    H H16B 0.5967 0.0871 0.7223 0.103 Uiso calc R 1 1 . .
    H H16C 0.5583 0.1795 0.6411 0.103 Uiso calc R 1 1 . .
    O O1 0.18655(11) 0.5435(3) 0.77698(15) 0.0708(6) Uani d . 1 1 . .
    H H22 0.2147 0.4997 0.8063 0.106 Uiso d R 1 1 . .
    H H23 0.1938 0.6349 0.7481 0.106 Uiso d R 1 1 . .
    O O2 0.29296(11) 0.2985(3) 0.62872(17) 0.0694(6) Uani d . 1 1 . .
    H H20 0.3001 0.3971 0.6497 0.104 Uiso d R 1 1 . .
    H H21 0.3001 0.2703 0.5757 0.104 Uiso d R 1 1 . .
loop_
    _atom_site_aniso_label
    _atom_site_aniso_U_11
    _atom_site_aniso_U_22
    _atom_site_aniso_U_33
    _atom_site_aniso_U_12
    _atom_site_aniso_U_13
    _atom_site_aniso_U_23
    Zn1 0.03496(13) 0.03231(13) 0.04624(15) -0.00035(10) -0.01116(10)
                                                                    -0.00039(11)
    Cl1 0.0599(4) 0.0473(4) 0.0651(4) -0.0146(3) -0.0099(3) 0.0139(3)
    Cl2 0.0435(3) 0.0433(3) 0.0506(3) -0.0065(2) -0.0105(2) -0.0068(2)
    Cl3 0.0492(3) 0.0477(3) 0.0736(4) 0.0098(3) -0.0305(3) -0.0102(3)
    Cl4 0.0570(4) 0.0474(4) 0.0578(3) 0.0109(3) 0.0097(3) 0.0049(3)
    N1 0.0379(9) 0.0407(11) 0.0508(10) -0.0003(8) -0.0184(8) 0.0025(9)
    C1 0.0378(10) 0.0280(9) 0.0511(12) -0.0022(9) -0.0153(9) 0.0082(9)
    C2 0.0355(10) 0.0258(9) 0.0397(10) -0.0004(8) -0.0097(8) 0.0028(8)
    C3 0.0343(10) 0.0295(10) 0.0416(10) 0.0011(8) -0.0112(8) 0.0040(8)
    C4 0.0494(13) 0.0440(13) 0.0363(10) 0.0034(11) -0.0096(9) 0.0023(10)
    C5 0.0523(14) 0.0528(16) 0.0439(12) 0.0089(12) 0.0023(11) 0.0071(11)
    C6 0.0345(11) 0.0441(13) 0.0579(14) 0.0004(10) -0.0052(10) 0.0122(11)
    C7 0.0455(12) 0.0456(13) 0.0494(12) 0.0001(11) -0.0075(10) -0.0090(11)
    C8 0.0521(14) 0.0380(12) 0.0680(16) -0.0076(11) -0.0301(12) 0.0042(12)
    N2 0.0385(10) 0.0503(12) 0.0458(10) -0.0011(9) -0.0087(8) 0.0019(9)
    C9 0.0386(10) 0.0295(10) 0.0427(11) 0.0009(9) -0.0088(9) -0.0016(9)
    C10 0.0419(11) 0.0317(10) 0.0439(11) -0.0016(9) -0.0035(9) -0.0002(9)
    C11 0.0390(11) 0.0336(11) 0.0702(16) -0.0032(10) -0.0105(11) 0.0016(11)
    C12 0.0550(16) 0.0554(17) 0.0791(19) -0.0041(14) -0.0303(15) -0.0023(15)
    C13 0.0702(19) 0.0612(18) 0.0537(15) -0.0002(16) -0.0254(14) -0.0045(14)
    C14 0.0497(13) 0.0462(14) 0.0414(11) 0.0022(11) -0.0065(10) -0.0017(10)
    C15 0.0564(16) 0.073(2) 0.0455(13) -0.0108(15) -0.0007(12) 0.0042(13)
    C16 0.0426(14) 0.0590(19) 0.104(3) -0.0093(14) -0.0012(15) 0.0018(18)
    O1 0.0872(16) 0.0537(12) 0.0712(12) -0.0128(12) -0.0381(11) -0.0002(10)
    O2 0.0762(15) 0.0501(12) 0.0815(14) 0.0020(11) -0.0265(12) 0.0059(10)
_geom_special_details
;
 All esds (except the esd in the dihedral angle between two l.s. planes)
 are estimated using the full covariance matrix.  The cell esds are taken
 into account individually in the estimation of esds in distances, angles
 and torsion angles; correlations between esds in cell parameters are only
 used when they are defined by crystal symmetry.  An approximate (isotropic)
 treatment of cell esds is used for estimating esds involving l.s. planes.
;
loop_
    _geom_bond_atom_site_label_1
    _geom_bond_atom_site_label_2
    _geom_bond_site_symmetry_2
    _geom_bond_distance
    _geom_bond_publ_flag
    Zn1 Cl3 . 2.1618(7) ?
    Zn1 Cl2 . 2.2069(8) ?
    Zn1 Cl1 . 2.3149(9) ?
    Zn1 Cl4 . 2.4648(8) ?
    N1 C3 . 1.486(3) ?
    N1 H1A . 0.8900 ?
    N1 H1B . 0.8900 ?
    N1 H1C . 0.8900 ?
    C1 C2 . 1.420(3) ?
    C1 C8 . 1.427(3) ?
    C1 C6 . 1.498(4) ?
    C2 C3 . 1.323(3) ?
    C2 C7 . 1.623(3) ?
    C3 C4 . 1.482(3) ?
    C4 C5 . 1.395(4) ?
    C4 H4 . 0.9300 ?
    C5 C6 . 1.295(4) ?
    C5 H5 . 0.9300 ?
    C6 H6 . 0.9300 ?
    C7 H7A . 0.9600 ?
    C7 H7B . 0.9600 ?
    C7 H7C . 0.9600 ?
    C8 H8A . 0.9600 ?
    C8 H8B . 0.9600 ?
    C8 H8C . 0.9600 ?
    N2 C9 . 1.404(3) ?
    N2 H2A . 0.8900 ?
    N2 H2B . 0.8900 ?
    N2 H2C . 0.8900 ?
    C9 C14 . 1.381(3) ?
    C9 C10 . 1.499(3) ?
    C10 C11 . 1.333(3) ?
    C10 C15 . 1.500(3) ?
    C11 C12 . 1.384(4) ?
    C11 C16 . 1.636(4) ?
    C12 C13 . 1.495(5) ?
    C12 H12 . 0.9300 ?
    C13 C14 . 1.297(4) ?
    C13 H13 . 0.9300 ?
    C14 H14 . 0.9300 ?
    C15 H15A . 0.9600 ?
    C15 H15B . 0.9600 ?
    C15 H15C . 0.9600 ?
    C16 H16A . 0.9600 ?
    C16 H16B . 0.9600 ?
    C16 H16C . 0.9600 ?
    O1 H22 . 0.8041 ?
    O1 H23 . 0.8069 ?
    O2 H20 . 0.8042 ?
    O2 H21 . 0.7908 ?
loop_
    _geom_angle_atom_site_label_1
    _geom_angle_atom_site_label_2
    _geom_angle_atom_site_label_3
    _geom_angle_site_symmetry_1
    _geom_angle_site_symmetry_3
    _geom_angle
    _geom_angle_publ_flag
    Cl3 Zn1 Cl2 . . 102.52(3) ?
    Cl3 Zn1 Cl1 . . 111.47(3) ?
    Cl2 Zn1 Cl1 . . 111.06(3) ?
    Cl3 Zn1 Cl4 . . 106.82(3) ?
    Cl2 Zn1 Cl4 . . 113.72(3) ?
    Cl1 Zn1 Cl4 . . 110.90(3) ?
    C3 N1 H1A . . 109.5 ?
    C3 N1 H1B . . 109.5 ?
    H1A N1 H1B . . 109.5 ?
    C3 N1 H1C . . 109.5 ?
    H1A N1 H1C . . 109.5 ?
    H1B N1 H1C . . 109.5 ?
    C2 C1 C8 . . 113.7(2) ?
    C2 C1 C6 . . 126.7(2) ?
    C8 C1 C6 . . 119.6(2) ?
    C3 C2 C1 . . 109.4(2) ?
    C3 C2 C7 . . 122.3(2) ?
    C1 C2 C7 . . 128.32(18) ?
    C2 C3 C4 . . 124.0(2) ?
    C2 C3 N1 . . 111.3(2) ?
    C4 C3 N1 . . 124.71(19) ?
    C5 C4 C3 . . 125.3(2) ?
    C5 C4 H4 . . 117.4 ?
    C3 C4 H4 . . 117.4 ?
    C6 C5 C4 . . 112.9(3) ?
    C6 C5 H5 . . 123.6 ?
    C4 C5 H5 . . 123.6 ?
    C5 C6 C1 . . 121.7(2) ?
    C5 C6 H6 . . 119.1 ?
    C1 C6 H6 . . 119.1 ?
    C2 C7 H7A . . 109.5 ?
    C2 C7 H7B . . 109.5 ?
    H7A C7 H7B . . 109.5 ?
    C2 C7 H7C . . 109.5 ?
    H7A C7 H7C . . 109.5 ?
    H7B C7 H7C . . 109.5 ?
    C1 C8 H8A . . 109.5 ?
    C1 C8 H8B . . 109.5 ?
    H8A C8 H8B . . 109.5 ?
    C1 C8 H8C . . 109.5 ?
    H8A C8 H8C . . 109.5 ?
    H8B C8 H8C . . 109.5 ?
    C9 N2 H2A . . 109.5 ?
    C9 N2 H2B . . 109.5 ?
    H2A N2 H2B . . 109.5 ?
    C9 N2 H2C . . 109.5 ?
    H2A N2 H2C . . 109.5 ?
    H2B N2 H2C . . 109.5 ?
    C14 C9 N2 . . 108.3(2) ?
    C14 C9 C10 . . 129.3(2) ?
    N2 C9 C10 . . 122.40(19) ?
    C11 C10 C9 . . 119.9(2) ?
    C11 C10 C15 . . 111.9(2) ?
    C9 C10 C15 . . 128.2(2) ?
    C10 C11 C12 . . 110.5(3) ?
    C10 C11 C16 . . 123.4(2) ?
    C12 C11 C16 . . 126.1(2) ?
    C11 C12 C13 . . 128.3(2) ?
    C11 C12 H12 . . 115.8 ?
    C13 C12 H12 . . 115.8 ?
    C14 C13 C12 . . 121.8(2) ?
    C14 C13 H13 . . 119.1 ?
    C12 C13 H13 . . 119.1 ?
    C13 C14 C9 . . 110.2(3) ?
    C13 C14 H14 . . 124.9 ?
    C9 C14 H14 . . 124.9 ?
    C10 C15 H15A . . 109.5 ?
    C10 C15 H15B . . 109.5 ?
    H15A C15 H15B . . 109.5 ?
    C10 C15 H15C . . 109.5 ?
    H15A C15 H15C . . 109.5 ?
    H15B C15 H15C . . 109.5 ?
    C11 C16 H16A . . 109.5 ?
    C11 C16 H16B . . 109.5 ?
    H16A C16 H16B . . 109.5 ?
    C11 C16 H16C . . 109.5 ?
    H16A C16 H16C . . 109.5 ?
    H16B C16 H16C . . 109.5 ?
    H22 O1 H23 . . 116.7 ?
    H20 O2 H21 . . 123.3 ?
loop_
    _geom_hbond_atom_site_label_D
    _geom_hbond_atom_site_label_H
    _geom_hbond_atom_site_label_A
    _geom_hbond_site_symmetry_A
    _geom_hbond_distance_DH
    _geom_hbond_distance_HA
    _geom_hbond_distance_DA
    _geom_hbond_angle_DHA
    N1 H1A Cl2 1_565 0.89 2.61 3.488(2) 168
    N1 H1B Cl4 . 0.89 2.38 3.239(2) 162
    N1 H1C O1 . 0.89 1.83 2.707(3) 168
    N2 H2A Cl2 4_556 0.89 2.85 3.713(2) 165
    N2 H2B Cl3 . 0.89 2.35 3.225(2) 168
    N2 H2C O2 . 0.89 1.82 2.696(3) 167
    O1 H22 Cl1 4_566 0.80 2.35 3.115(2) 160
    O1 H23 Cl4 1_565 0.81 2.53 3.304(3) 162
    O2 H20 Cl3 1_565 0.80 2.56 3.228(3) 142
    O2 H21 Cl1 . 0.79 2.50 3.213(2) 150
_iucr_refine_instructions_details
;
TITL new in P 1 21/c 1
CELL  0.56087  21.6541   7.4319  14.0692   90.000   90.300   90.000
ZERR     4.00   0.0020   0.0030   0.0020    0.000    0.020    0.000
LATT   1
SYMM  - X, 1/2 + Y, 1/2 - Z
SFAC  C    H    CL   N    O    ZN
UNIT  64   112  16   8    8    4
MERG   2
SHEL 40 0.6
EQIV $1 x, y+1, z
EQIV $2 x, -y-1/2, z+1/2
EQIV $3 x, -y+1/2, z+1/2
HTAB N1 Cl2_$1
HTAB N1 Cl4
HTAB N1 O1
HTAB N2 Cl2_$2
HTAB N2 Cl3
HTAB N2 O2
HTAB O1 Cl1_$3
HTAB O1 Cl4_$1
HTAB O2 Cl3_$1
HTAB O2 Cl1
FMAP   2
PLAN   20
ACTA    55.80
BOND   $H
L.S.   10
WGHT    0.073800
FVAR       1.00086
MOLE    1
ZN1   6    0.252371   -0.169934    0.528190    11.00000    0.03496    0.03231 =
         0.04624   -0.00039   -0.01116   -0.00035
CL1   3    0.279724    0.073435    0.434740    11.00000    0.05985    0.04729 =
         0.06511    0.01385   -0.00992   -0.01464
CL2   3    0.218276   -0.395067    0.440111    11.00000    0.04354    0.04325 =
         0.05059   -0.00682   -0.01049   -0.00651
CL3   3    0.331960   -0.286234    0.598339    11.00000    0.04919    0.04766 =
         0.07361   -0.01016   -0.03054    0.00983
CL4   3    0.180226   -0.078035    0.654122    11.00000    0.05703    0.04741 =
         0.05781    0.00490    0.00969    0.01090
MOLE    2
N1    4    0.154721    0.347212    0.622260    11.00000    0.03795    0.04070 =
         0.05079    0.00252   -0.01840   -0.00026
AFIX 137
H1A   2    0.166559    0.403745    0.569650    11.00000   -1.50000
H1B   2    0.168230    0.234139    0.621022    11.00000   -1.50000
H1C   2    0.170407    0.403245    0.672812    11.00000   -1.50000
AFIX   0
C1    1   -0.004344    0.288865    0.556906    11.00000    0.03778    0.02795 =
         0.05108    0.00816   -0.01534   -0.00221
C2    1    0.060970    0.286814    0.548297    11.00000    0.03548    0.02578 =
         0.03971    0.00278   -0.00972   -0.00041
C3    1    0.086214    0.348055    0.627763    11.00000    0.03430    0.02953 =
         0.04156    0.00395   -0.01119    0.00109
C4    1    0.050391    0.408202    0.711431    11.00000    0.04945    0.04396 =
         0.03634    0.00227   -0.00965    0.00338
AFIX  43
H4    2    0.072545    0.449675    0.763829    11.00000   -1.20000
AFIX   0
C5    1   -0.013860    0.407633    0.717935    11.00000    0.05230    0.05279 =
         0.04385    0.00705    0.00228    0.00888
AFIX  43
H5    2   -0.035227    0.446284    0.771346    11.00000   -1.20000
AFIX   0
C6    1   -0.040629    0.347602    0.641751    11.00000    0.03448    0.04409 =
         0.05787    0.01221   -0.00518    0.00044
AFIX  43
H6    2   -0.083499    0.340794    0.639682    11.00000   -1.20000
AFIX   0
C7    1    0.102033    0.226144    0.457639    11.00000    0.04553    0.04560 =
         0.04936   -0.00897   -0.00749    0.00008
AFIX 137
H7A   2    0.142286    0.189460    0.478992    11.00000   -1.50000
H7B   2    0.105945    0.325565    0.414525    11.00000   -1.50000
H7C   2    0.082164    0.127509    0.425761    11.00000   -1.50000
AFIX   0
C8    1   -0.036063    0.230104    0.473331    11.00000    0.05207    0.03798 =
         0.06802    0.00422   -0.03011   -0.00757
AFIX 137
H8A   2   -0.022968    0.110446    0.457486    11.00000   -1.50000
H8B   2   -0.026812    0.309896    0.421671    11.00000   -1.50000
H8C   2   -0.079748    0.230440    0.484618    11.00000   -1.50000
AFIX   0
MOLE    3
N2    4    0.326899    0.037013    0.751039    11.00000    0.03852    0.05026 =
         0.04579    0.00194   -0.00870   -0.00112
AFIX 137
H2A   2    0.301945    0.025477    0.800732    11.00000   -1.50000
H2B   2    0.323566   -0.059737    0.714087    11.00000   -1.50000
H2C   2    0.316359    0.134543    0.718025    11.00000   -1.50000
AFIX   0
C9    1    0.388142    0.053977    0.783015    11.00000    0.03856    0.02946 =
         0.04274   -0.00156   -0.00881    0.00090
C10   1    0.441642    0.065813    0.716095    11.00000    0.04185    0.03165 =
         0.04394   -0.00023   -0.00355   -0.00160
C11   1    0.499058    0.073886    0.750380    11.00000    0.03896    0.03360 =
         0.07023    0.00157   -0.01045   -0.00322
C12   1    0.498542    0.075416    0.848753    11.00000    0.05495    0.05539 =
         0.07914   -0.00235   -0.03033   -0.00414
AFIX  43
H12   2    0.536943    0.083935    0.878323    11.00000   -1.20000
AFIX   0
C13   1    0.444152    0.065126    0.913565    11.00000    0.07017    0.06120 =
         0.05366   -0.00447   -0.02542   -0.00019
AFIX  43
H13   2    0.450687    0.067183    0.978941    11.00000   -1.20000
AFIX   0
C14   1    0.388099    0.053409    0.881149    11.00000    0.04967    0.04615 =
         0.04144   -0.00174   -0.00648    0.00223
AFIX  43
H14   2    0.352944    0.045732    0.918622    11.00000   -1.20000
AFIX   0
C15   1    0.440369    0.070508    0.609512    11.00000    0.05643    0.07333 =
         0.04548    0.00416   -0.00073   -0.01080
AFIX 137
H15A  2    0.466724    0.165385    0.587391    11.00000   -1.50000
H15B  2    0.398889    0.091716    0.587858    11.00000   -1.50000
H15C  2    0.454680   -0.042572    0.585078    11.00000   -1.50000
AFIX   0
C16   1    0.560434    0.077776    0.683083    11.00000    0.04258    0.05896 =
         0.10420    0.00182   -0.00116   -0.00929
AFIX 137
H16A  2    0.562302   -0.030926    0.646349    11.00000   -1.50000
H16B  2    0.596706    0.087076    0.722299    11.00000   -1.50000
H16C  2    0.558305    0.179460    0.641113    11.00000   -1.50000
AFIX   0
MOLE    4
O1    5    0.186551    0.543533    0.776981    11.00000    0.08718    0.05365 =
         0.07124   -0.00024   -0.03812   -0.01284
AFIX   3
H22   2    0.214750    0.499699    0.806308    11.00000   -1.50000
H23   2    0.193805    0.634890    0.748132    11.00000   -1.50000
AFIX   0
O2    5    0.292962    0.298545    0.628716    11.00000    0.07622    0.05012 =
         0.08147    0.00587   -0.02649    0.00196
AFIX   3
H20   2    0.300089    0.397089    0.649676    11.00000   -1.50000
H21   2    0.300080    0.270289    0.575699    11.00000   -1.50000
HKLF    4
REM  new in P 1 21/c 1
REM R1 =  0.0537 for   5628 Fo > 4sig(Fo)  and  0.1198 for all  10363 data
REM    232 parameters refined using      0 restraints
END
WGHT      0.0739      0.0000
REM Highest difference peak  0.767,  deepest hole -0.920,  1-sigma level  0.101
Q1    1   0.2684 -0.1685  0.4742  11.00000  0.05    0.77
Q2    1   0.2351 -0.1827  0.5849  11.00000  0.05    0.62
Q3    1   0.3127 -0.2659  0.6487  11.00000  0.05    0.51
Q4    1   0.2094 -0.3852  0.4984  11.00000  0.05    0.45
Q5    1   0.3900  0.0603  0.8290  11.00000  0.05    0.42
Q6    1   0.1881 -0.0541  0.6008  11.00000  0.05    0.42
Q7    1   0.2275 -0.3826  0.3849  11.00000  0.05    0.41
Q8    1   0.3296  0.2939  0.6151  11.00000  0.05    0.41
Q9    1   0.2804  0.3439  0.7145  11.00000  0.05    0.40
Q10   1   0.2881  0.0476  0.3769  11.00000  0.05    0.40
Q11   1   0.1697 -0.0985  0.7108  11.00000  0.05    0.37
Q12   1   0.4370  0.0767  0.6707  11.00000  0.05    0.36
Q13   1   0.2594  0.0823  0.4898  11.00000  0.05    0.34
Q14   1   0.1208  0.0793  0.4676  11.00000  0.05    0.33
Q15   1   0.0790  0.2101  0.5093  11.00000  0.05    0.32
Q16   1   0.2164  0.8230  0.7499  11.00000  0.05    0.32
Q17   1   0.0633  0.3397  0.6750  11.00000  0.05    0.32
Q18   1   0.2097  0.8270  0.8059  11.00000  0.05    0.32
Q19   1   0.4133  0.0318  0.7458  11.00000  0.05    0.32
Q20   1   0.0775  0.3972  0.6713  11.00000  0.05    0.31
;
data_global
_journal_date_recd_electronic     2011-05-06
_journal_date_accepted     2011-05-09
_journal_name_full     'Acta Crystallographica, Section E'
_journal_year     2011
_journal_volume     67
_journal_issue      6
_journal_page_first     m754
_journal_page_last     m754
_journal_paper_category     QM
_journal_coeditor_code     DN2685
_publ_contact_author_name     'Wajda Smirani Sta'
_publ_contact_author_address
;
Laboratoire de chimie des Mat\'eriaux
Facult\'e des Sciences de Bizerte
7021 Zarzouna Bizerte Tunisie
;
_publ_contact_author_email     'wajda_sta@yahoo.fr'
_publ_contact_author_fax     '216 72 590 566'
_publ_contact_author_phone     '216 72 591 906'
_publ_section_title
;
Bis(2,3-dimethylanilinium) tetrachloridozincate dihydrate
;
loop_
    _publ_author_name
    _publ_author_footnote
    _publ_author_address
    'Souissi, Sofiane' .
;
Laboratoire de Chimie des Mat\'eriaux
Facult\'e des Sciences de Bizerte
7021 Zarzouna Bizerte
Tunisia
;
    'Smirani Sta, Wajda' .
;
Laboratoire de Chimie des Mat\'eriaux
Facult\'e des Sciences de Bizerte
7021 Zarzouna Bizerte
Tunisia
;
    'S. Al-Deyab, Salem' .
;
Petrochemical Research Chair
College of Science, King Saud University
Riyadh, Saudi Arabia
;
    'Rzaigui, Mohamed' .
;
Laboratoire de Chimie des Mat\'eriaux
Facult\'e des Sciences de Bizerte
7021 Zarzouna Bizerte
Tunisia
;
_publ_section_synopsis     .
