# Supplementary material for: Bis(2,3-dimethyl­anilinium) tetra­chlorido­zincate dihydrate
Source: Acta Crystallogr Sect E Struct Rep Online. 2011 May 14;67(Pt 6):m754. doi: 10.1107/S1600536811017478 (PMC3120428; doi:10.1107/S1600536811017478)
Supplement: Supplementary file 2 [file e-67-0m754-Isup2.hkl]

#
# h,k,l, Fc-squared, Fo-squared, sigma(Fo-squared) and status flag
#
data_I
_shelx_title ' new in P 1 21/c 1'
_shelx_refln_list_code          4
_shelx_F_calc_maximum      213.87
_exptl_crystal_F_000      1008.00
_reflns_d_resolution_high  0.6000
 
loop_
 _symmetry_equiv_pos_as_xyz
 'x, y, z'
 '-x, y+1/2, -z+1/2'
 '-x, -y, -z'
 'x, -y-1/2, z-1/2'
 
_cell_length_a    21.6541
_cell_length_b     7.4319
_cell_length_c    14.0692
_cell_angle_alpha  90.000
_cell_angle_beta   90.300
_cell_angle_gamma  90.000
 
_shelx_F_squared_multiplier     1.000
 
loop_
 _refln_index_h
 _refln_index_k
 _refln_index_l
 _refln_F_squared_calc
 _refln_F_squared_meas
 _refln_F_squared_sigma
 _refln_observed_status
   3   0   0      632.19      712.81      7.05 o
   4   0   0    35828.41    30787.07     63.10 o
   5   0   0      187.32      274.57      6.07 o
   6   0   0      321.43      431.12      7.70 o
   7   0   0      167.02      184.79      6.21 o
   8   0   0     2293.06     2557.60     23.33 o
   9   0   0      301.06      340.64      8.84 o
  10   0   0     2385.80     2376.39     22.83 o
  11   0   0      960.55      979.91     15.02 o
  12   0   0     5999.35     6523.34     53.02 o
  13   0   0     1161.14     1298.70     19.07 o
  14   0   0     2763.44     2719.85     28.03 o
  15   0   0       11.06       87.52      9.97 o
  16   0   0     1579.60     1505.27     23.41 o
  17   0   0     2220.33     2249.83     28.64 o
  18   0   0     1858.97     1861.29     27.77 o
  19   0   0      255.39      368.41     15.85 o
  20   0   0      381.61      321.71     15.46 o
  21   0   0      110.28      133.06     13.69 o
  22   0   0      104.26       89.97     15.02 o
  23   0   0      231.76      222.02     16.94 o
  24   0   0      734.88      767.32     25.32 o
  25   0   0      176.86      240.30     19.47 o
  26   0   0      708.94      720.87     27.48 o
  27   0   0      326.63      321.86     23.70 o
  28   0   0      626.16      606.84     27.38 o
  29   0   0      173.70      183.19     22.75 o
  30   0   0      205.98      272.92     22.54 o
  31   0   0        5.26       24.85     27.23 o
  32   0   0      197.34      173.26     24.09 o
  33   0   0        0.08       -1.45     29.04 o
  34   0   0       20.76       -3.03     30.20 o
  35   0   0       18.61       15.75     31.25 o
   1   1   0     9525.71    10497.58    383.99 o
   2   1   0      210.86      254.33      7.47 o
   3   1   0    23646.47    23080.14    273.55 o
   4   1   0     1034.24     1296.24     11.63 o
   5   1   0     3339.88     3537.76     33.34 o
   6   1   0    14767.32    15125.15    272.27 o
   7   1   0      114.23      199.30     34.35 o
   8   1   0     2111.58     2089.92     42.19 o
   9   1   0     9408.58    10185.82     92.09 o
  10   1   0     6216.35     6800.67     56.13 o
  11   1   0     4402.82     4215.89     64.38 o
  12   1   0      527.59      700.88     40.31 o
  13   1   0     9379.60     9363.93     48.15 o
  14   1   0     1058.44     1188.44    108.07 o
  15   1   0     2865.51     2805.48     20.89 o
  16   1   0      563.00      608.69     29.78 o
  17   1   0     1092.76     1111.93     15.38 o
  18   1   0       48.08       79.93      8.79 o
  19   1   0      282.82      286.18     10.65 o
  20   1   0       20.92       36.83      8.19 o
  21   1   0       32.68       33.45      9.52 o
  22   1   0      234.75      254.03     12.05 o
  23   1   0      841.34      792.04     17.11 o
  24   1   0      280.79      365.05     14.30 o
  25   1   0      684.22      698.20     18.07 o
  26   1   0      305.80      331.03     15.63 o
  27   1   0      260.55      250.83     15.13 o
  28   1   0      276.47      274.37     16.00 o
  29   1   0      214.67      221.55     26.80 o
  30   1   0        0.34       28.97     25.78 o
  31   1   0        8.11       11.10     19.13 o
  32   1   0       13.78        3.60     20.49 o
  33   1   0       80.15      102.73     15.06 o
  34   1   0        0.41        2.16     23.51 o
  35   1   0       26.84        2.45     26.11 o
   0   2   0      462.13      647.62     20.07 o
   1   2   0    13197.12    14126.78    650.35 o
   2   2   0      772.76      872.99      9.69 o
   3   2   0    12574.58    14378.75    308.71 o
   4   2   0      292.40      303.44      6.92 o
   5   2   0     6223.31     6823.48     74.39 o
   6   2   0     1028.50     1115.01      9.41 o
   7   2   0       62.52       82.81      9.28 o
   8   2   0     3741.78     3934.13     26.34 o
   9   2   0     1233.73     1447.13     16.94 o
  10   2   0     4009.72     4197.29     72.94 o
  11   2   0      762.69      759.69     10.90 o
  12   2   0     3479.35     3829.39     27.12 o
  13   2   0       16.43       74.82     21.74 o
  14   2   0     1378.57     1406.86     15.61 o
  15   2   0      469.97      498.40     11.65 o
  16   2   0        4.06       -4.38     16.94 o
  17   2   0        4.26       15.05     17.70 o
  18   2   0     1155.28     1162.47     17.48 o
  19   2   0      774.18      754.70     15.40 o
  20   2   0      628.59      627.64     42.95 o
  21   2   0       12.13       21.48     10.24 o
  22   2   0      604.54      625.85     15.83 o
  23   2   0        1.18        8.99     15.00 o
  24   2   0      571.72      573.56     16.53 o
  25   2   0       21.25       10.36     16.73 o
  26   2   0       64.98       68.68     11.68 o
  27   2   0       95.42      103.14     12.82 o
  28   2   0        3.10      -12.65     18.12 o
  29   2   0        0.27        4.79     14.70 o
  30   2   0       14.38       26.63     13.69 o
  31   2   0       21.95       -4.71     19.40 o
  32   2   0        6.07      -20.40     20.40 o
  33   2   0        4.96       18.21     32.49 o
  34   2   0       17.14        4.13     29.11 o
  35   2   0       15.22       20.00     17.81 o
   1   3   0       60.22       77.39      3.23 o
   2   3   0    18108.47    18024.42   1026.98 o
   3   3   0     2445.83     2709.95     71.65 o
   4   3   0     9950.62    10800.06    105.89 o
   5   3   0      266.35      273.50      8.88 o
   6   3   0     4647.98     5397.90     79.39 o
   7   3   0      208.57      189.62      6.82 o
   8   3   0     1004.17     1186.84     12.39 o
   9   3   0     1622.49     1810.51     15.27 o
  10   3   0        3.34        9.47      6.92 o
  11   3   0     1074.37     1042.79     12.87 o
  12   3   0        0.03       -9.97      9.97 o
  13   3   0        0.25       12.07      7.32 o
  14   3   0      435.22      436.71     10.86 o
  15   3   0        8.19       19.08     12.95 o
  16   3   0     1423.66     1371.61     17.98 o
  17   3   0      450.62      437.18     13.08 o
  18   3   0      335.93      334.02     12.39 o
  19   3   0       24.29       29.88      9.77 o
  20   3   0      701.12      624.98     15.40 o
  21   3   0       90.63       84.96     11.71 o
  22   3   0      178.05      201.41     37.35 o
  23   3   0      142.17      133.96     22.39 o
  24   3   0      395.80      356.57     16.45 o
  25   3   0       22.43       33.86     11.66 o
  26   3   0      197.61      194.35     14.11 o
  27   3   0       54.59       28.81     28.73 o
  28   3   0        2.08        0.11     17.30 o
  29   3   0       11.67       28.30     24.46 o
  30   3   0        0.00        4.01     29.47 o
  31   3   0       16.76        5.13     20.27 o
  32   3   0        0.17       26.49     16.53 o
  33   3   0        6.21        9.53     27.72 o
  34   3   0        0.17      -20.69     23.56 o
   0   4   0     3817.44     4057.38     35.98 o
   1   4   0      362.23      390.07      8.69 o
   2   4   0     1819.09     2012.16     89.31 o
   3   4   0     3722.42     4394.18     38.72 o
   4   4   0     4139.61     4710.77     46.56 o
   5   4   0      891.03      931.22     17.41 o
   6   4   0     2397.06     2641.72     26.44 o
   7   4   0        2.35        3.14     13.55 o
   8   4   0      849.75      956.00     18.31 o
   9   4   0      379.78      396.08     14.20 o
  10   4   0      468.96      503.07     15.06 o
  11   4   0       13.59       13.29      8.84 o
  12   4   0       41.22        8.74     13.98 o
  13   4   0       27.20       10.91     13.66 o
  14   4   0       35.91       39.37     10.51 o
  15   4   0      291.93      277.00     14.91 o
  16   4   0        2.16        1.41     16.22 o
  17   4   0      102.08       84.55     13.84 o
  18   4   0       70.22       58.91     14.48 o
  19   4   0       99.66      102.50     15.67 o
  20   4   0       13.21       31.54     14.88 o
  21   4   0      423.78      403.34     21.20 o
  22   4   0        9.75       16.25     22.79 o
  23   4   0      261.59      242.43     19.80 o
  24   4   0       24.08       29.58     16.47 o
  25   4   0        8.97        3.25     23.01 o
  26   4   0       30.15       41.76     17.12 o
  27   4   0        0.10      -26.83     26.83 o
  28   4   0       36.14       55.73     18.86 o
  29   4   0       18.72       45.11     19.58 o
  30   4   0      142.46      127.43     23.19 o
  31   4   0       10.55       45.94     20.33 o
  32   4   0       30.88       20.91     29.80 o
  33   4   0        4.03      -31.89     31.89 o
   1   5   0     2719.79     3067.67     62.32 o
   2   5   0     2107.09     2261.63     66.10 o
   3   5   0     1480.88     1506.89     22.39 o
   4   5   0      575.44      623.96     17.08 o
   5   5   0     6829.05     7317.02     66.31 o
   6   5   0      520.25      539.22     17.84 o
   7   5   0     4859.00     5017.93     49.80 o
   8   5   0      294.80      336.96     15.67 o
   9   5   0     1814.17     1890.01     27.05 o
  10   5   0       14.51        6.65     11.09 o
  11   5   0      177.90      176.47     13.58 o
  12   5   0        9.38      -16.47     16.47 o
  13   5   0        2.56       -6.90     15.35 o
  14   5   0        7.54       20.40     11.30 o
  15   5   0      817.91      853.42     22.97 o
  16   5   0      105.75      118.61     14.66 o
  17   5   0       30.62       34.53     13.44 o
  18   5   0      182.87      225.78     17.84 o
  19   5   0       65.37       79.75     16.79 o
  20   5   0       35.61       48.40     17.37 o
  21   5   0      514.02      466.12     23.15 o
  22   5   0       28.47        0.00     24.49 o
  23   5   0      138.06      120.46     19.69 o
  24   5   0        0.18       13.55     22.83 o
  25   5   0      139.43      162.43     19.00 o
  26   5   0        1.44       13.37     24.35 o
  27   5   0      215.50      180.31     22.54 o
  28   5   0       10.94        9.28     27.92 o
  29   5   0       87.83       12.39     30.67 o
  30   5   0        4.93       24.64     29.66 o
  31   5   0       19.57       10.55     32.65 o
  32   5   0       40.73       36.74     22.47 o
   0   6   0      994.04     1084.91     21.31 o
   1   6   0      165.14      165.01      8.95 o
   2   6   0     1179.24     1283.56     40.89 o
   3   6   0      288.92      288.27     14.44 o
   4   6   0      252.97      234.77     14.66 o
   5   6   0      378.27      387.31     16.43 o
   6   6   0     2132.78     2403.99     31.89 o
   7   6   0       16.26       14.88     18.39 o
   8   6   0     2359.76     2378.37     32.54 o
   9   6   0        7.76       -6.90     18.97 o
  10   6   0     1915.39     1937.72     31.21 o
  11   6   0       59.89       78.95     14.31 o
  12   6   0     1303.46     1262.58     28.10 o
  13   6   0      181.65      178.57     16.58 o
  14   6   0     1275.35     1207.21     29.15 o
  15   6   0      138.34      176.80     17.30 o
  16   6   0      377.39      353.50     21.02 o
  17   6   0       53.84       74.59     17.55 o
  18   6   0     2534.59     2457.59     42.59 o
  19   6   0      329.33      310.91     23.08 o
  20   6   0      611.53      601.64     26.62 o
  21   6   0       17.63      -17.19     27.01 o
  22   6   0      496.20      534.89     25.43 o
  23   6   0        0.51       32.03     17.12 o
  24   6   0      309.01      276.78     24.24 o
  25   6   0       11.96       24.96     18.46 o
  26   6   0       33.60       42.15     18.39 o
  27   6   0        8.04      -26.07     26.07 o
  28   6   0       10.13       23.98     18.24 o
  29   6   0       20.98       41.00     19.36 o
  30   6   0       24.95       16.11     21.31 o
  31   6   0       32.44       74.84     21.78 o
   1   7   0      115.70      147.49      9.68 o
   2   7   0        6.25       27.41     12.14 o
   3   7   0      806.93      871.63     22.79 o
   4   7   0      146.38      145.09     15.42 o
   5   7   0      944.13      992.88     24.46 o
   6   7   0      201.68      250.60     16.22 o
   7   7   0      938.58      910.56     24.60 o
   8   7   0      132.42      163.26     16.58 o
   9   7   0      859.72      851.51     24.53 o
  10   7   0      174.97      157.70     18.13 o
  11   7   0      950.13      926.27     27.30 o
  12   7   0      201.99      197.72     19.83 o
  13   7   0      762.36      731.30     26.07 o
  14   7   0      346.41      324.17     22.07 o
  15   7   0      817.88      752.36     28.06 o
  16   7   0        1.36       -5.89     25.58 o
  17   7   0      731.22      703.96     27.41 o
  18   7   0       44.71       37.85     19.18 o
  19   7   0      489.30      470.12     25.54 o
  20   7   0       16.36       22.14     17.63 o
  21   7   0      130.10      150.33     20.16 o
  22   7   0       10.46      -17.16     26.76 o
  23   7   0       30.80       17.12     19.11 o
  24   7   0        4.31       24.74     18.02 o
  25   7   0       26.03       -9.46     29.91 o
  26   7   0        0.16      -13.98     27.48 o
  27   7   0       11.96      -21.71     29.58 o
  28   7   0        0.76      -30.09     30.09 o
  29   7   0        7.00      -10.94     29.40 o
   0   8   0     2300.52     2301.26     38.14 o
   1   8   0      286.98      261.33     15.05 o
   2   8   0      318.68      340.91     14.69 o
   3   8   0        5.88        9.79     16.25 o
   4   8   0      373.16      365.42     20.76 o
   5   8   0       35.83       49.23     15.85 o
   6   8   0       79.25       94.31     16.07 o
   7   8   0      249.60      232.79     18.89 o
   8   8   0       41.83       24.74     16.83 o
   9   8   0      271.72      274.86     20.09 o
  10   8   0       36.18       47.03     16.65 o
  11   8   0      203.83      204.97     19.73 o
  12   8   0      221.77      246.22     20.29 o
  13   8   0       41.11       64.66     16.61 o
  14   8   0      133.93      120.71     19.04 o
  15   8   0        6.86       24.17     17.59 o
  16   8   0      505.90      495.19     25.50 o
  17   8   0        9.28        9.03     25.83 o
  18   8   0        5.74       17.19     18.10 o
  19   8   0       94.02       58.70     19.87 o
  20   8   0       34.22       24.46     18.21 o
  21   8   0       18.27        6.50     28.57 o
  22   8   0        9.76      -22.83     28.71 o
  23   8   0        4.34      -29.15     29.15 o
  24   8   0        3.64        7.12     27.99 o
  25   8   0        0.02       -4.40     27.92 o
  26   8   0       21.14       16.65     31.21 o
  27   8   0        0.18        0.00     30.38 o
   1   9   0       72.20       59.86     24.64 o
   2   9   0       27.86       22.32     13.19 o
   3   9   0       11.09       25.72     25.90 o
   4   9   0       77.89      106.01     18.39 o
   5   9   0      134.46      125.04     18.75 o
   6   9   0       28.19       47.97     16.61 o
   7   9   0        3.12      -23.70     23.70 o
   8   9   0       88.49       82.03     17.81 o
   9   9   0        2.32        6.32     23.26 o
  10   9   0       23.59       22.83     24.60 o
  11   9   0       38.80       45.98     17.84 o
  12   9   0        3.84        2.28     26.87 o
  13   9   0      275.37      219.75     23.70 o
  14   9   0       57.76       59.67     19.98 o
  15   9   0       11.91      -14.52     27.12 o
  16   9   0       11.80      -11.12     25.79 o
  17   9   0       20.34       23.33     18.46 o
  18   9   0        2.48       13.22     25.83 o
  19   9   0        2.53       17.63     19.83 o
  20   9   0        2.04        9.71     26.15 o
  21   9   0        3.26       27.09     27.99 o
  22   9   0        0.07        2.96     28.10 o
  23   9   0        0.66      -30.81     30.81 o
  24   9   0       11.39       23.26     31.21 o
   0  10   0        1.89       16.79     24.46 o
   1  10   0       19.33       -4.11     24.00 o
   2  10   0        1.17       -1.83     17.32 o
   3  10   0        6.45      -13.66     24.96 o
   4  10   0       26.08      -17.19     24.20 o
   5  10   0        5.00      -14.95     24.53 o
   6  10   0       58.20       55.58     18.39 o
   7  10   0       12.35      -26.72     26.72 o
   8  10   0       18.31       17.81     25.90 o
   9  10   0       67.01      101.60     19.15 o
  10  10   0       10.46       -9.28     18.71 o
  11  10   0       24.06       12.57     28.17 o
  12  10   0        2.29      -29.94     29.94 o
  13  10   0        0.90       14.31     28.50 o
  14  10   0       52.58       19.29     22.21 o
  15  10   0        9.20       59.71     19.51 o
  16  10   0        7.42       22.68     20.80 o
  17  10   0       24.05       30.23     20.80 o
  18  10   0       52.41       64.69     22.54 o
  19  10   0       22.93        9.03     32.97 o
  20  10   0       31.72       19.94     29.87 o
  21  10   0        7.11       -6.29     32.97 o
   1  11   0        0.90      -19.26     19.26 o
   2  11   0       18.71       42.92     21.80 o
   3  11   0       33.94       41.61     19.87 o
   4  11   0        0.98        1.30     27.09 o
   5  11   0       35.77      -13.11     28.06 o
   6  11   0        6.17      -11.88     26.54 o
   7  11   0       15.76       22.61     27.81 o
   8  11   0       12.73       26.25     19.69 o
   9  11   0       44.07      -21.81     30.13 o
  10  11   0       14.94       18.89     21.71 o
  11  11   0       54.09       43.99     23.26 o
  12  11   0        1.53       11.52     22.36 o
  13  11   0       42.06       27.81     33.84 o
  14  11   0       22.24      -16.40     34.46 o
  15  11   0      112.97      103.16     25.65 o
  16  11   0       21.28       36.81     23.70 o
   0  12   0       45.77       27.59     31.85 o
   1  12   0        0.11        9.71     17.77 o
   2  12   0       53.79       34.85     31.63 o
   3  12   0       31.52       -7.37     32.54 o
   4  12   0       77.22       99.62     23.04 o
   5  12   0        2.22       11.12     22.50 o
   6  12   0       58.44       89.50     23.19 o
   7  12   0        3.72       13.55     32.61 o
   8  12   0       40.93       53.97     22.10 o
 -35   1   1        9.92       15.47     22.52 o
 -34   1   1        0.98       11.64     22.65 o
 -33   1   1       10.55       19.86     19.98 o
 -32   1   1       32.31       29.54     16.47 o
 -31   1   1        0.33       15.00     14.81 o
 -30   1   1       12.50       17.79     15.27 o
 -29   1   1      112.24      115.19     14.54 o
 -28   1   1       64.91       38.46     17.55 o
 -27   1   1       42.47       84.62     27.81 o
 -26   1   1      286.90      292.21     15.30 o
 -25   1   1       40.62       67.46     13.35 o
 -24   1   1      124.67      144.06     14.25 o
 -23   1   1        8.98       -2.00     17.28 o
 -22   1   1      352.36      342.10     19.69 o
 -21   1   1       51.73       58.57     11.12 o
 -20   1   1       15.63       29.29      8.32 o
 -19   1   1        2.49       22.26      9.50 o
 -18   1   1      480.03      493.16     24.18 o
 -17   1   1      255.99      335.76     43.75 o
 -16   1   1     1963.31     1944.37     18.90 o
 -15   1   1      502.44      517.40     12.14 o
 -14   1   1      441.91      428.37     10.52 o
 -13   1   1      282.18      309.67     15.71 o
 -12   1   1     1201.53     1201.61     59.27 o
 -11   1   1     6457.57     6561.82    131.06 o
 -10   1   1      172.65      172.82     14.09 o
  -9   1   1     1515.98     1439.12     19.83 o
  -8   1   1        3.99      -16.72     16.72 o
  -7   1   1     9837.89    10137.51     36.78 o
  -6   1   1      133.89      114.55      3.99 o
  -5   1   1     1880.07     2236.11     33.57 o
  -4   1   1       56.70       22.81      3.34 o
  -3   1   1      492.17      484.74      7.39 o
  -2   1   1    20765.08    18251.33    632.17 o
  -1   1   1      730.50      823.18     36.87 o
   0   1   1      421.23      576.87     17.83 o
   1   1   1     2921.08     3123.48     72.10 o
   2   1   1      878.83     1200.61     15.72 o
   3   1   1      739.48      946.60      6.77 o
   4   1   1    11334.34    12577.17     31.97 o
   5   1   1      837.44     1040.69     21.47 o
   6   1   1     8821.04     9849.38     32.78 o
   7   1   1     5134.50     5874.33    144.08 o
   8   1   1      771.56      788.47      8.18 o
   9   1   1     4502.26     4959.77     65.00 o
  10   1   1     4472.57     4561.61     71.32 o
  11   1   1     4117.13     4062.83     92.65 o
  12   1   1     1203.86     1114.12     57.14 o
  13   1   1     5888.16     6369.74     39.69 o
  14   1   1     3087.60     3282.33     27.77 o
  15   1   1     1218.58     1274.09     33.73 o
  16   1   1      599.77      564.07     11.71 o
  17   1   1       24.66       46.90      7.86 o
  18   1   1      962.42      934.37     24.47 o
  19   1   1      608.15      573.57     25.02 o
  20   1   1      133.31      131.99     10.93 o
  21   1   1       45.22       57.16     10.01 o
  22   1   1       12.83       12.81     13.57 o
  23   1   1       79.69       85.51     10.85 o
  24   1   1       57.33       63.74     11.22 o
  25   1   1       12.47       29.64     10.97 o
  26   1   1       15.51        5.52     17.43 o
  27   1   1       18.68        0.39     16.72 o
  28   1   1       15.91       26.81     12.68 o
  29   1   1        9.19       25.17     15.30 o
  30   1   1       13.31        2.52     19.39 o
  31   1   1        2.26       10.21     19.14 o
  32   1   1        1.92        6.97     18.71 o
  33   1   1        7.36       17.14     16.60 o
  34   1   1       23.58       12.47     17.23 o
  35   1   1        7.39      -18.69     21.96 o
 -34   2   1        0.04       13.07     20.59 o
 -33   2   1        2.70      -20.55     20.55 o
 -32   2   1        0.30       10.47     15.60 o
 -31   2   1       31.42        5.41     19.80 o
 -30   2   1        5.52       13.16     15.95 o
 -29   2   1       29.80       39.79     12.96 o
 -28   2   1        0.89        3.76     24.85 o
 -27   2   1       94.09       78.62     16.81 o
 -26   2   1        2.79       14.70     27.36 o
 -25   2   1      210.54      197.25     31.82 o
 -24   2   1        2.45       18.32     26.83 o
 -23   2   1      801.01      773.99     20.51 o
 -22   2   1      186.31      179.29     29.42 o
 -21   2   1     1075.78     1020.08     26.89 o
 -20   2   1       24.99      106.98     73.26 o
 -19   2   1     3648.93     3472.42     79.26 o
 -18   2   1      398.32      432.27     48.24 o
 -17   2   1     1321.82     1306.72     19.15 o
 -16   2   1      308.71      415.52    104.49 o
 -15   2   1     5185.01     4996.64     56.14 o
 -14   2   1       80.75      161.01     63.82 o
 -13   2   1     4961.74     4836.71     88.62 o
 -12   2   1      251.75      315.43     76.21 o
 -11   2   1    10683.88    11568.92    185.55 o
 -10   2   1     2289.63     2435.57     45.38 o
  -9   2   1     9191.88     9285.72     54.75 o
  -8   2   1     2075.42     2274.01     16.16 o
  -7   2   1     3009.72     3100.34     43.06 o
  -6   2   1        1.37        0.97      3.98 o
  -5   2   1       35.42       39.35      3.70 o
  -4   2   1     4558.73     5085.34    136.11 o
  -3   2   1      412.66      483.54      6.13 o
  -2   2   1     9996.48    10621.87    431.07 o
  -1   2   1    15207.77    15187.24   1004.28 o
   0   2   1     2883.56     3335.41     71.04 o
   1   2   1    45741.10    37407.88    145.09 o
   2   2   1     1433.75     1855.43     30.80 o
   3   2   1       98.59      219.05      6.61 o
   4   2   1      350.19      343.28      5.50 o
   5   2   1     2559.94     2903.38     35.74 o
   6   2   1      589.06      578.71      7.26 o
   7   2   1     1304.03     1381.88     10.80 o
   8   2   1     1659.58     1938.18     22.79 o
   9   2   1      204.30      208.37     28.12 o
  10   2   1     4299.98     4814.03     49.26 o
  11   2   1     3635.93     4038.23     26.44 o
  12   2   1       34.04        4.67     68.50 o
  13   2   1     6688.81     6865.19     55.69 o
  14   2   1        8.11      -21.53     32.25 o
  15   2   1     6515.66     6418.06     44.87 o
  16   2   1      739.34      745.97     71.05 o
  17   2   1     8647.68     8482.21     55.51 o
  18   2   1      144.46      267.60     94.08 o
  19   2   1     1328.79     1335.94     18.47 o
  20   2   1       17.23       77.18     25.81 o
  21   2   1     1317.59     1259.95     19.71 o
  22   2   1        2.54       33.87     29.46 o
  23   2   1      102.75      142.83     12.57 o
  24   2   1       84.56       76.14     11.99 o
  25   2   1       43.20       66.47     17.95 o
  26   2   1       32.70       56.41     11.40 o
  27   2   1       24.64       24.53     12.34 o
  28   2   1       15.02       28.47     31.10 o
  29   2   1       25.98       48.97     12.84 o
  30   2   1      252.71      267.13     22.25 o
  31   2   1       77.67       92.28     15.42 o
  32   2   1       15.77      -10.45     20.41 o
  33   2   1        9.22       18.03     18.44 o
  34   2   1       70.66       92.71     21.51 o
  35   2   1        0.70       -9.17     21.99 o
 -34   3   1       52.01       52.87     16.91 o
 -33   3   1        1.66       30.10     19.35 o
 -32   3   1       38.96       72.14     14.51 o
 -31   3   1        9.78       19.12     16.47 o
 -30   3   1       11.94       22.16     19.64 o
 -29   3   1       12.02       -4.05     21.87 o
 -28   3   1       69.97       69.52     13.52 o
 -27   3   1        5.68        4.98     17.23 o
 -26   3   1      124.82      118.50     13.71 o
 -25   3   1       36.68       63.46     11.68 o
 -24   3   1      193.04      222.04     13.19 o
 -23   3   1       26.70       34.37     14.22 o
 -22   3   1      939.42      913.43     19.23 o
 -21   3   1      166.91      207.20     34.89 o
 -20   3   1     1422.39     1395.83     20.72 o
 -19   3   1       23.91       65.44     35.36 o
 -18   3   1     1783.62     1663.27     53.17 o
 -17   3   1       16.16       39.35      9.68 o
 -16   3   1     1247.63     1304.42     17.39 o
 -15   3   1        0.03       25.85     16.60 o
 -14   3   1     4770.00     4805.58     41.77 o
 -13   3   1      403.73      463.69     10.89 o
 -12   3   1     4020.37     4098.75     35.14 o
 -11   3   1      641.79      690.43     11.39 o
 -10   3   1     4333.95     4372.25     28.97 o
  -9   3   1        1.77       14.92      7.26 o
  -8   3   1    11287.34    12013.25     68.30 o
  -7   3   1       85.94       90.78     17.32 o
  -6   3   1     5046.00     5517.76     60.53 o
  -5   3   1     2039.18     2299.33     25.56 o
  -4   3   1     1550.18     1670.83     60.14 o
  -3   3   1     2883.76     3209.27    169.15 o
  -2   3   1      433.36      480.78     11.98 o
  -1   3   1     2583.22     3056.93     78.09 o
   0   3   1       20.91       14.58      2.79 o
   1   3   1       20.46       35.83      2.93 o
   2   3   1     8358.97     8892.49    336.93 o
   3   3   1      339.73      501.73     11.59 o
   4   3   1     8782.33    10051.06    127.18 o
   5   3   1     1595.71     1844.34     13.41 o
   6   3   1    15435.52    17107.11    198.70 o
   7   3   1     1065.46     1071.53     11.54 o
   8   3   1     8473.29     8905.39     43.37 o
   9   3   1     1752.55     1861.73     35.72 o
  10   3   1     3995.26     4281.84     28.48 o
  11   3   1      118.03      119.40      7.45 o
  12   3   1     1244.36     1292.98     14.44 o
  13   3   1      203.05      219.60     12.55 o
  14   3   1     3199.98     3337.02     62.96 o
  15   3   1       10.51       -8.73     13.40 o
  16   3   1     4447.68     4457.87     32.01 o
  17   3   1      413.96      408.68     13.07 o
  18   3   1     2397.96     2333.09     23.56 o
  19   3   1      326.32      335.11     12.83 o
  20   3   1      484.93      498.72     13.97 o
  21   3   1      277.99      287.04     12.68 o
  22   3   1      258.93      250.45     12.93 o
  23   3   1      103.33      102.42     15.55 o
  24   3   1       40.27       47.74     10.87 o
  25   3   1       77.31       75.03     11.94 o
  26   3   1      105.45       84.59     17.46 o
  27   3   1        7.25       15.01     31.21 o
  28   3   1      156.23      173.30     27.43 o
  29   3   1       19.17       37.76     18.24 o
  30   3   1      127.60      113.48     17.64 o
  31   3   1       21.62      -13.04     20.44 o
  32   3   1        9.09        5.00     19.46 o
  33   3   1      114.51      132.65     26.40 o
  34   3   1       12.03       11.19     36.57 o
 -33   4   1       90.48      113.95     25.03 o
 -32   4   1        0.15       28.68     30.99 o
 -31   4   1      209.54      193.27     26.76 o
 -30   4   1       48.22       25.11     30.34 o
 -29   4   1       79.14       -6.61     31.78 o
 -28   4   1        0.46       22.83     26.72 o
 -27   4   1       81.23       86.76     19.40 o
 -26   4   1       19.90        3.46     24.67 o
 -25   4   1       21.40       36.38     16.22 o
 -24   4   1        7.77       41.76     16.00 o
 -23   4   1      327.57      294.52     21.20 o
 -22   4   1        3.28       37.32     15.64 o
 -21   4   1      523.39      511.99     23.04 o
 -20   4   1       65.04       58.77     16.76 o
 -19   4   1      287.15      287.58     18.13 o
 -18   4   1       64.62       81.34     15.09 o
 -17   4   1     1919.34     1887.33     31.78 o
 -16   4   1      332.02      328.25     16.40 o
 -15   4   1      306.44      333.05     15.78 o
 -14   4   1       28.24       37.10     10.87 o
 -13   4   1      211.88      213.86     13.19 o
 -12   4   1        9.10        7.12      9.31 o
 -11   4   1      433.00      501.66     14.80 o
 -10   4   1      275.94      269.66     12.97 o
  -9   4   1     2814.44     3093.24     30.34 o
  -8   4   1       72.49       78.59     10.47 o
  -7   4   1     8192.02     8123.05     64.47 o
  -6   4   1        0.43       10.98     10.36 o
  -5   4   1    14523.80    15740.38     85.60 o
  -4   4   1      545.54      537.09     14.41 o
  -3   4   1     7323.52     7702.26     57.90 o
  -2   4   1      922.02     1019.63     42.37 o
  -1   4   1    15874.56    16838.28    564.87 o
   0   4   1     1762.69     2259.10     47.84 o
   1   4   1      854.43      884.27     11.07 o
   2   4   1     2124.49     2682.62     37.37 o
   3   4   1    13352.98    14651.77     79.03 o
   4   4   1      893.14     1037.31     18.13 o
   5   4   1    10239.37    10796.36     70.18 o
   6   4   1     3311.08     3784.49     38.07 o
   7   4   1     6444.05     7115.51     59.71 o
   8   4   1     2548.21     2674.37     27.52 o
   9   4   1     2156.83     2534.62     27.81 o
  10   4   1      643.85      699.23     16.47 o
  11   4   1     1537.59     1696.56     24.02 o
  12   4   1       20.11        3.46     14.44 o
  13   4   1       42.88       49.84     10.07 o
  14   4   1       25.39       14.48     10.91 o
  15   4   1      188.24      191.58     13.66 o
  16   4   1      454.79      468.94     17.88 o
  17   4   1       57.69       71.77     13.55 o
  18   4   1       64.44       56.45     14.16 o
  19   4   1      813.06      789.96     24.31 o
  20   4   1     1457.52     1425.66     30.56 o
  21   4   1      138.07      156.36     17.99 o
  22   4   1      386.09      375.64     20.84 o
  23   4   1      134.12      145.92     17.95 o
  24   4   1       15.73       17.81     23.48 o
  25   4   1      219.00      240.44     20.33 o
  26   4   1        2.01       10.22     25.40 o
  27   4   1      175.91      150.29     20.33 o
  28   4   1        8.52       19.87     25.40 o
  29   4   1       44.05       60.25     21.31 o
  30   4   1       16.39       27.30     21.20 o
  31   4   1      119.09      110.35     23.44 o
  32   4   1       27.57       26.65     29.69 o
  33   4   1       21.86       27.74     28.24 o
  34   4   1        3.05       14.59     31.65 o
 -32   5   1       32.44       55.29     22.86 o
 -31   5   1        5.75       25.90     29.37 o
 -30   5   1       45.03       14.66     31.65 o
 -29   5   1       19.57       27.88     28.86 o
 -28   5   1       27.64       69.67     18.97 o
 -27   5   1       40.75       69.53     18.89 o
 -26   5   1        2.23       -4.91     25.47 o
 -25   5   1      101.12       98.68     18.93 o
 -24   5   1        8.12       24.02     16.76 o
 -23   5   1       95.25      125.80     18.35 o
 -22   5   1       80.88       84.55     18.17 o
 -21   5   1      229.11      205.91     21.09 o
 -20   5   1      367.79      345.66     22.03 o
 -19   5   1        0.50        4.55     21.42 o
 -18   5   1      882.11      938.16     26.91 o
 -17   5   1       78.55       77.41     15.17 o
 -16   5   1       10.11       -7.95     18.89 o
 -15   5   1      321.93      327.85     17.66 o
 -14   5   1      324.61      328.00     16.58 o
 -13   5   1        0.07        9.10     14.95 o
 -12   5   1        9.95        6.79     11.41 o
 -11   5   1      782.43      770.64     20.01 o
 -10   5   1      586.20      573.46     17.70 o
  -9   5   1     1351.38     1483.56     25.00 o
  -8   5   1     3549.43     3727.21     36.38 o
  -7   5   1     3167.55     3302.96     34.17 o
  -6   5   1     4059.66     4500.34     47.14 o
  -5   5   1     1951.36     2132.80     27.56 o
  -4   5   1     3139.58     3368.94     33.01 o
  -3   5   1     1252.78     1373.94     21.99 o
  -2   5   1      717.62      847.18     19.16 o
  -1   5   1      433.75      539.52     12.55 o
   0   5   1       36.63       33.79      6.66 o
   1   5   1     1180.58     1196.23     15.47 o
   2   5   1      479.02      549.66     10.78 o
   3   5   1     1679.24     1823.12     24.09 o
   4   5   1      576.06      623.82     16.72 o
   5   5   1       31.65       42.05     11.45 o
   6   5   1     1962.40     2209.59     27.38 o
   7   5   1       15.58        9.21     15.64 o
   8   5   1     1266.63     1222.93     22.25 o
   9   5   1        0.89        9.35     11.09 o
  10   5   1      101.10       99.11     12.21 o
  11   5   1      267.74      272.12     14.91 o
  12   5   1        1.55       11.99     15.82 o
  13   5   1      242.21      265.26     14.91 o
  14   5   1       46.13       53.35     12.64 o
  15   5   1      160.44      162.18     16.00 o
  16   5   1       22.94       18.28     12.93 o
  17   5   1      200.93      198.33     16.51 o
  18   5   1      260.07      285.48     18.78 o
  19   5   1      654.71      662.75     24.20 o
  20   5   1      189.12      197.61     19.00 o
  21   5   1      498.69      509.14     23.44 o
  22   5   1      133.57      125.69     19.04 o
  23   5   1      187.69      178.65     19.94 o
  24   5   1      119.26      118.21     18.89 o
  25   5   1       53.35       34.53     19.07 o
  26   5   1      124.18      115.80     21.34 o
  27   5   1        1.09      -25.00     25.93 o
  28   5   1       93.58       98.46     21.89 o
  29   5   1       14.82        9.57     19.62 o
  30   5   1       82.25       64.66     22.54 o
  31   5   1       16.42      -25.40     32.14 o
  32   5   1       10.47       24.82     29.58 o
 -30   6   1        1.80       21.71     29.51 o
 -29   6   1        0.30      -26.65     28.79 o
 -28   6   1        2.92        7.12     26.80 o
 -27   6   1        5.53      -27.34     27.34 o
 -26   6   1       20.79       27.56     18.24 o
 -25   6   1       17.53       55.51     17.12 o
 -24   6   1       78.29       23.44     28.53 o
 -23   6   1        5.48        5.89     24.13 o
 -22   6   1      147.72      135.41     20.44 o
 -21   6   1        3.04       13.04     24.56 o
 -20   6   1       15.24        1.05     25.29 o
 -19   6   1       32.53       22.90     25.11 o
 -18   6   1       95.07       89.29     20.44 o
 -17   6   1      167.56      193.49     20.12 o
 -16   6   1       34.12       36.34     17.88 o
 -15   6   1        5.51      -13.69     21.63 o
 -14   6   1       63.85       72.27     15.75 o
 -13   6   1      183.95      210.15     16.40 o
 -12   6   1        1.18      -19.80     19.80 o
 -11   6   1       11.35      -15.46     19.36 o
 -10   6   1       61.22       44.35     13.91 o
  -9   6   1      230.41      232.97     15.64 o
  -8   6   1       14.16       18.75     13.22 o
  -7   6   1      606.88      614.38     20.01 o
  -6   6   1     1464.08     1499.24     27.05 o
  -5   6   1     1355.90     1319.22     25.29 o
  -4   6   1     1055.86     1100.15     22.75 o
  -3   6   1       64.45       78.12     12.06 o
  -2   6   1      190.71      202.90      9.29 o
  -1   6   1       36.79       45.16      9.59 o
   0   6   1     1098.48     1200.57     15.82 o
   1   6   1      476.73      523.40     11.60 o
   2   6   1      147.90      178.39      8.83 o
   3   6   1      100.61       89.43     12.03 o
   4   6   1       45.30       39.91     11.41 o
   5   6   1      392.10      387.53     15.67 o
   6   6   1      244.23      252.94     14.77 o
   7   6   1       25.68       15.49     17.34 o
   8   6   1      114.66      109.04     13.98 o
   9   6   1       89.72       89.61     14.44 o
  10   6   1        4.87       -4.26     17.92 o
  11   6   1      548.11      558.08     20.16 o
  12   6   1      321.98      312.90     18.53 o
  13   6   1      297.44      345.84     19.33 o
  14   6   1      100.34       99.66     16.25 o
  15   6   1       78.28       85.75     16.18 o
  16   6   1        4.39       29.58     15.49 o
  17   6   1      591.41      522.17     24.13 o
  18   6   1      240.52      209.10     21.31 o
  19   6   1        3.02       22.47     16.61 o
  20   6   1      163.83      130.39     19.18 o
  21   6   1        0.03      -17.05     24.96 o
  22   6   1      131.33      156.76     19.73 o
  23   6   1        3.48      -18.50     25.83 o
  24   6   1       10.02       22.39     19.11 o
  25   6   1       20.85       -4.33     19.00 o
  26   6   1        6.52      -16.72     27.63 o
  27   6   1       14.34       26.72     19.44 o
  28   6   1        4.94      -26.58     28.64 o
  29   6   1       31.59       40.67     20.22 o
  30   6   1        2.15        3.79     21.49 o
  31   6   1        8.03      -31.65     31.65 o
 -29   7   1       20.33       -9.50     29.98 o
 -28   7   1        0.03      -21.38     29.84 o
 -27   7   1        0.44        4.40     29.00 o
 -26   7   1       11.97       19.80     28.17 o
 -25   7   1        9.01       21.81     18.93 o
 -24   7   1        8.89       22.39     26.18 o
 -23   7   1       20.60       49.33     18.82 o
 -22   7   1        9.45       17.34     25.61 o
 -21   7   1        2.84        4.77     23.84 o
 -20   7   1       93.46       67.68     19.29 o
 -19   7   1       15.46       17.81     25.11 o
 -18   7   1        8.41       21.52     26.44 o
 -17   7   1       28.63        2.03     26.83 o
 -16   7   1      228.40      245.21     21.02 o
 -15   7   1      335.24      337.17     23.01 o
 -14   7   1      405.56      367.40     21.99 o
 -13   7   1       18.48       69.24     16.43 o
 -12   7   1      241.45      208.99     19.91 o
 -11   7   1      443.59      466.04     21.23 o
 -10   7   1       22.78        5.42     15.20 o
  -9   7   1      545.93      561.94     20.62 o
  -8   7   1      201.30      200.60     17.26 o
  -7   7   1      216.48      195.91     16.76 o
  -6   7   1       64.23       77.26     13.95 o
  -5   7   1       65.38       87.66     13.95 o
  -4   7   1     1556.58     1549.08     29.18 o
  -3   7   1       54.16       72.92     14.41 o
  -2   7   1      168.64      185.87     10.47 o
  -1   7   1       77.94       69.55      9.48 o
   0   7   1       51.72       31.76     14.73 o
   1   7   1      157.17      154.62     16.36 o
   2   7   1       74.30       98.92      9.80 o
   3   7   1      958.68      983.41     24.13 o
   4   7   1      418.02      436.93     19.00 o
   5   7   1       32.83       16.22     14.84 o
   6   7   1       59.00       42.23     15.06 o
   7   7   1      196.75      182.65     16.58 o
   8   7   1      280.79      265.48     18.13 o
   9   7   1      179.73      139.28     18.02 o
  10   7   1      509.77      533.29     22.14 o
  11   7   1      196.36      207.43     19.11 o
  12   7   1      600.94      636.21     24.82 o
  13   7   1      246.08      236.83     20.01 o
  14   7   1       50.23       60.86     17.08 o
  15   7   1      145.35      128.04     19.04 o
  16   7   1      354.30      345.41     22.03 o
  17   7   1       78.77       74.73     18.13 o
  18   7   1       30.83       20.12     18.31 o
  19   7   1       24.38       32.32     17.84 o
  20   7   1       35.61       28.21     17.77 o
  21   7   1        0.23       -8.20     25.32 o
  22   7   1      198.33      215.89     21.34 o
  23   7   1       27.54       -8.81     26.69 o
  24   7   1       86.85      100.27     21.13 o
  25   7   1       91.70       79.06     21.31 o
  26   7   1       11.15       27.77     27.92 o
  27   7   1       26.53       40.27     19.94 o
  28   7   1        1.43       21.02     29.47 o
  29   7   1        1.75       17.08     27.92 o
 -27   8   1       12.95       48.11     21.34 o
 -26   8   1        6.50        7.66     32.83 o
 -25   8   1       10.31       25.14     28.28 o
 -24   8   1        0.74      -12.90     28.43 o
 -23   8   1       14.62       12.61     28.57 o
 -22   8   1        8.93        5.42     28.90 o
 -21   8   1       28.76       53.71     18.64 o
 -20   8   1        7.16      -12.68     26.72 o
 -19   8   1        0.57      -16.03     25.96 o
 -18   8   1        8.83       27.56     17.77 o
 -17   8   1       92.94      107.60     18.78 o
 -16   8   1      199.29      171.93     21.09 o
 -15   8   1       10.53       10.83     23.70 o
 -14   8   1        5.24      -19.94     24.24 o
 -13   8   1      329.84      360.00     22.39 o
 -12   8   1       30.95       56.74     17.30 o
 -11   8   1       80.26       68.23     17.08 o
 -10   8   1      248.25      243.63     19.33 o
  -9   8   1      104.02      113.88     17.77 o
  -8   8   1      326.45      309.25     20.51 o
  -7   8   1      651.71      660.18     24.53 o
  -6   8   1        1.27       18.46     21.13 o
  -5   8   1      832.00      848.84     26.04 o
  -4   8   1       13.47       -6.90     23.95 o
  -3   8   1      911.45      923.46     27.09 o
  -2   8   1      145.32      126.49     17.68 o
  -1   8   1     2235.48     2204.06     26.44 o
   0   8   1       31.41        4.80     18.72 o
   1   8   1      780.04      787.00     18.22 o
   2   8   1        2.63        1.63     15.51 o
   3   8   1      849.18      871.59     25.96 o
   4   8   1        0.12       37.32     15.75 o
   5   8   1        2.06      -16.40     21.34 o
   6   8   1       67.77       72.85     16.22 o
   7   8   1      840.07      838.08     26.47 o
   8   8   1       66.30       95.13     16.29 o
   9   8   1      460.71      437.94     22.50 o
  10   8   1        3.88       21.31     16.36 o
  11   8   1      429.02      392.36     23.15 o
  12   8   1      128.14      103.12     19.69 o
  13   8   1      211.90      206.93     20.16 o
  14   8   1        0.25       21.23     16.40 o
  15   8   1        1.57        1.09     23.15 o
  16   8   1      165.27      177.78     20.66 o
  17   8   1       67.94       73.50     18.31 o
  18   8   1      163.00      154.62     21.16 o
  19   8   1       15.94       18.24     26.36 o
  20   8   1       75.28      116.60     20.05 o
  21   8   1       34.54       20.66     19.69 o
  22   8   1       12.07        4.01     27.45 o
  23   8   1       58.53       84.05     20.95 o
  24   8   1       75.29       22.57     31.78 o
  25   8   1       78.97       78.63     20.48 o
  26   8   1        1.32       11.27     20.29 o
  27   8   1        1.20      -29.51     31.10 o
 -24   9   1       48.41       59.42     22.21 o
 -23   9   1        0.59       27.56     31.39 o
 -22   9   1       34.86       60.29     20.98 o
 -21   9   1        6.18        7.19     19.44 o
 -20   9   1        1.64      -27.99     29.80 o
 -19   9   1        5.78       16.43     19.40 o
 -18   9   1        4.99       11.34     19.29 o
 -17   9   1        5.95       -6.36     27.52 o
 -16   9   1      182.03      173.88     21.49 o
 -15   9   1        5.44      -27.74     27.74 o
 -14   9   1       41.70       38.68     19.18 o
 -13   9   1        4.65      -27.63     27.63 o
 -12   9   1      153.87      176.00     21.27 o
 -11   9   1       19.87       18.75     24.89 o
 -10   9   1      140.99      141.09     19.69 o
  -9   9   1       79.96       67.90     18.02 o
  -8   9   1       87.88      100.27     16.58 o
  -7   9   1        5.42       -7.19     23.30 o
  -6   9   1      124.26       96.91     18.50 o
  -5   9   1        5.26      -10.04     23.51 o
  -4   9   1      839.74      784.80     28.93 o
  -3   9   1      101.81       76.43     20.01 o
  -2   9   1     1598.77     1531.34     25.37 o
  -1   9   1       24.85       12.56     20.17 o
   0   9   1     1007.47     1022.60     21.56 o
   1   9   1       54.59       55.88     19.51 o
   2   9   1      442.01      408.44     16.66 o
   3   9   1        0.59       21.78     23.84 o
   4   9   1      618.85      609.44     25.47 o
   5   9   1        0.12       20.01     23.15 o
   6   9   1      214.89      174.06     19.11 o
   7   9   1        5.60      -23.77     23.77 o
   8   9   1      113.49       87.63     18.86 o
   9   9   1       12.02        3.14     25.21 o
  10   9   1      176.16      184.82     19.65 o
  11   9   1       25.77      -18.57     25.93 o
  12   9   1      151.61      128.66     20.84 o
  13   9   1       37.40       47.14     18.68 o
  14   9   1        4.70       21.20     26.44 o
  15   9   1      500.83      423.82     27.23 o
  16   9   1       40.50       43.09     20.26 o
  17   9   1        4.44       17.55     28.21 o
  18   9   1        1.18       14.48     28.61 o
  19   9   1       10.13       17.55     27.88 o
  20   9   1       92.35       75.92     22.39 o
  21   9   1       20.93        9.93     29.29 o
  22   9   1       63.85        0.00     30.09 o
  23   9   1        6.87        1.52     30.09 o
  24   9   1       41.75       50.85     22.72 o
 -20  10   1       18.62      -32.11     32.11 o
 -19  10   1       39.49       64.40     22.28 o
 -18  10   1        0.24      -19.25     31.39 o
 -17  10   1       15.43      -11.34     31.54 o
 -16  10   1       16.93       12.46     30.05 o
 -15  10   1      193.92      161.85     23.80 o
 -14  10   1       25.68       30.78     22.28 o
 -13  10   1      287.69      245.68     25.47 o
 -12  10   1        1.26      -29.40     29.40 o
 -11  10   1      235.57      229.46     23.70 o
 -10  10   1       23.63      -28.61     29.73 o
  -9  10   1      109.91       90.66     20.26 o
  -8  10   1       19.67       43.52     18.02 o
  -7  10   1       96.38       88.78     19.11 o
  -6  10   1        0.13       13.95     17.37 o
  -5  10   1       10.26       -2.32     25.54 o
  -4  10   1       23.22       24.13     26.18 o
  -3  10   1      222.10      188.47     21.13 o
  -2  10   1      157.42      147.51     14.65 o
  -1  10   1      101.61      110.52     14.52 o
   0  10   1       18.79       24.92     13.27 o
   1  10   1      416.66      415.67     26.69 o
   2  10   1      128.88      128.63     14.35 o
   3  10   1       69.28       39.30     19.15 o
   4  10   1       33.88       22.90     27.27 o
   5  10   1       26.89       16.07     24.60 o
   6  10   1       21.64       -5.20     19.33 o
   7  10   1       73.34       88.28     18.35 o
   8  10   1       91.66      101.93     19.40 o
   9  10   1       41.99       43.81     19.07 o
  10  10   1        0.20      -11.12     26.25 o
  11  10   1       57.29       57.68     20.40 o
  12  10   1       33.45       56.74     20.16 o
  13  10   1      168.31      120.71     23.73 o
  14  10   1       57.90       31.78     32.61 o
  15  10   1       28.54       52.74     19.80 o
  16  10   1        4.57        6.86     21.92 o
  17  10   1      124.73      133.75     23.33 o
  18  10   1       21.58       -4.40     32.18 o
  19  10   1       42.31       90.62     22.32 o
  20  10   1        0.68      -12.21     31.89 o
  21  10   1       96.08       96.98     22.79 o
 -16  11   1       15.28        9.24     31.85 o
 -15  11   1       44.83       38.90     23.91 o
 -14  11   1       17.66       25.50     32.40 o
 -13  11   1        2.26       22.07     22.79 o
 -12  11   1      108.92      112.90     23.73 o
 -11  11   1        3.49        5.71     32.50 o
 -10  11   1       58.02       -5.63     32.18 o
  -9  11   1       17.93       35.62     21.60 o
  -8  11   1        9.45      -13.55     30.63 o
  -7  11   1       11.80        4.66     19.44 o
  -6  11   1       23.25       21.16     28.21 o
  -5  11   1        4.86       10.51     19.18 o
  -4  11   1        6.47       15.67     26.00 o
  -3  11   1        0.42       -5.20     26.40 o
  -2  11   1        7.45        9.75     19.02 o
  -1  11   1        3.76       -5.17     19.25 o
   0  11   1       91.53      103.34     14.04 o
   1  11   1       14.08       22.67     16.99 o
   2  11   1      116.38      101.16     15.20 o
   3  11   1       33.19       35.80     20.16 o
   4  11   1       35.36       29.29     20.16 o
   5  11   1        0.05       30.13     19.29 o
   6  11   1       16.87       36.27     18.42 o
   7  11   1        1.03       10.65     27.88 o
   8  11   1       52.71       54.51     20.16 o
   9  11   1       10.95       21.78     28.79 o
  10  11   1       44.87       30.74     31.28 o
  11  11   1       52.95       62.99     22.61 o
  12  11   1       50.16       36.63     22.65 o
  13  11   1       21.34       -4.37     31.85 o
  14  11   1       26.44       53.50     23.22 o
  15  11   1       11.09      -18.13     30.99 o
  16  11   1       52.13        3.07     37.52 o
  -8  12   1        0.03       -7.62     21.67 o
  -7  12   1        0.59       16.58     30.45 o
  -6  12   1       15.06       62.09     21.20 o
  -5  12   1        3.07        2.96     32.25 o
  -4  12   1        3.77       17.77     30.13 o
  -3  12   1        2.81      -25.14     30.34 o
  -2  12   1       16.61       25.40     51.56 o
  -1  12   1       16.36       24.16     16.98 o
   0  12   1        4.26       -1.03     17.03 o
   1  12   1       15.59      -10.59     21.88 o
   2  12   1        3.13       -6.25     22.04 o
   3  12   1        4.99      -26.54     33.52 o
   4  12   1       13.23      -32.50     32.50 o
   5  12   1        3.43        8.88     30.85 o
   6  12   1       25.06       74.55     22.50 o
   7  12   1        3.66       19.54     28.79 o
   8  12   1       11.75      -16.69     32.87 o
 -35   0   2       30.45       95.39     22.36 o
 -34   0   2       94.97      124.03     23.91 o
 -33   0   2        5.37        4.40     27.52 o
 -32   0   2       40.65       59.89     20.01 o
 -31   0   2       16.98       45.83     19.44 o
 -30   0   2      178.09      151.92     21.74 o
 -29   0   2       10.20        0.00     27.56 o
 -28   0   2      481.49      446.75     26.54 o
 -27   0   2       19.74       88.68     19.18 o
 -26   0   2      692.92      648.23     27.05 o
 -25   0   2       18.32       53.97     17.74 o
 -24   0   2      450.83      428.96     22.50 o
 -23   0   2       26.68       37.52     14.95 o
 -22   0   2      295.94      355.41     18.31 o
 -21   0   2       11.96      -14.73     19.44 o
 -20   0   2       91.35       99.62     13.73 o
 -19   0   2      142.29      155.35     12.93 o
 -18   0   2      130.06      107.70     13.62 o
 -17   0   2      882.03      832.87     19.76 o
 -16   0   2      119.79       89.11     12.25 o
 -15   0   2      653.22      651.45     17.48 o
 -14   0   2      763.35      679.83     19.22 o
 -13   0   2     6197.83     5987.51     56.27 o
 -12   0   2      970.24      896.84     16.51 o
 -11   0   2     7549.98     7810.45     58.15 o
 -10   0   2    10481.58    10191.11     62.81 o
  -9   0   2      499.55      568.33     11.52 o
  -8   0   2    13934.69    12253.53     61.36 o
  -7   0   2    12436.82    12137.74     57.32 o
  -6   0   2    39787.12    33262.57     88.57 o
  -5   0   2    14950.11    14160.92     54.22 o
  -4   0   2    27166.73    24136.51     65.38 o
  -3   0   2     1717.52     2016.60     18.10 o
  -2   0   2    15685.45    14237.09    273.89 o
  -1   0   2    24874.44    16258.29     87.54 o
   0   0   2    10498.66     7800.12     74.01 o
   1   0   2      394.88      336.37      7.12 o
   2   0   2    40209.18    25392.33    717.92 o
   3   0   2     4958.84     5037.61     25.50 o
   4   0   2     9516.44     9265.07     37.60 o
   5   0   2     1086.25     1271.43     12.35 o
   6   0   2    18432.07    18717.22     62.01 o
   7   0   2     6082.22     7130.71     41.43 o
   8   0   2    13355.82    14479.87     62.70 o
   9   0   2     1132.46     1661.56     16.72 o
  10   0   2     4114.70     3976.72     37.45 o
  11   0   2    13831.70    15352.66     76.50 o
  12   0   2      852.31      936.11     15.85 o
  13   0   2     6207.71     6667.78     56.38 o
  14   0   2        6.96      -19.15     19.15 o
  15   0   2     5161.33     5054.37     46.34 o
  16   0   2      123.69       85.93     14.24 o
  17   0   2     1221.27     1200.39     22.18 o
  18   0   2     1149.81     1249.98     23.98 o
  19   0   2     2541.36     2340.99     31.82 o
  20   0   2     1018.03     1019.97     24.06 o
  21   0   2      410.93      414.86     19.51 o
  22   0   2     1477.46     1370.29     29.11 o
  23   0   2      751.67      907.67     25.03 o
  24   0   2      550.94      644.29     23.84 o
  25   0   2      609.40      599.65     23.41 o
  26   0   2       85.62      107.23     17.81 o
  27   0   2      313.97      346.56     20.91 o
  28   0   2       43.46       62.23     17.88 o
  29   0   2       54.44       69.53     18.97 o
  30   0   2       15.54       -6.14     26.62 o
  31   0   2      119.34      132.01     22.94 o
  32   0   2      392.23      368.02     26.51 o
  33   0   2       19.77       -4.22     30.52 o
  34   0   2      112.81      117.35     22.25 o
  35   0   2       31.28       31.03     31.65 o
 -34   1   2        0.62       11.05     21.00 o
 -33   1   2       27.59       48.38     14.59 o
 -32   1   2       23.92       61.15     39.69 o
 -31   1   2       30.98       13.33     29.15 o
 -30   1   2       34.23       63.16     13.22 o
 -29   1   2      110.99       98.53     14.41 o
 -28   1   2       22.91       33.11     18.31 o
 -27   1   2      112.54       94.36     13.24 o
 -26   1   2        0.65       35.25     16.38 o
 -25   1   2      699.62      680.47     19.46 o
 -24   1   2        7.20       33.28     14.86 o
 -23   1   2      243.06      254.01     13.45 o
 -22   1   2       72.75       79.86     11.41 o
 -21   1   2      103.75      127.84     16.92 o
 -20   1   2      150.80      141.23      9.98 o
 -19   1   2      142.98      131.04     10.87 o
 -18   1   2      322.64      305.70     15.04 o
 -17   1   2      963.20      869.03     16.32 o
 -16   1   2        0.08      -13.15     13.15 o
 -15   1   2     3565.44     3476.59     36.77 o
 -14   1   2     2556.85     2364.85    165.19 o
 -13   1   2     8483.28     7857.51    126.33 o
 -12   1   2     4842.76     4517.63     29.70 o
 -11   1   2     4475.17     4366.91     27.40 o
 -10   1   2     3570.08     3585.79     23.70 o
  -9   1   2     5365.03     5855.34     44.13 o
  -8   1   2     2444.51     2496.28     32.45 o
  -7   1   2      978.40     1149.48      9.76 o
  -6   1   2      219.97      170.73      4.68 o
  -5   1   2    12467.54    12665.62    176.84 o
  -4   1   2      983.14     1011.35     15.80 o
  -3   1   2    16975.97    15524.86    707.17 o
  -2   1   2     1055.70     1222.88     26.97 o
  -1   1   2    26506.69    20008.68   1264.18 o
   0   1   2       90.64      120.77      2.22 o
   1   1   2      299.24      282.96      6.34 o
   2   1   2    11847.55    11649.78    203.75 o
   3   1   2     5678.06     6027.42     80.83 o
   4   1   2       11.60       10.63      5.78 o
   5   1   2     2059.85     2084.66     13.01 o
   6   1   2     4159.08     5173.42     79.30 o
   7   1   2     6079.03     6222.48     28.55 o
   8   1   2      243.72      351.50      6.29 o
   9   1   2     8842.43     9421.59    143.25 o
  10   1   2      205.26      271.85      6.85 o
  11   1   2     2263.76     2380.29     36.39 o
  12   1   2     1723.54     1618.58     14.13 o
  13   1   2       17.71       12.00     13.35 o
  14   1   2     5509.25     5559.26     38.92 o
  15   1   2       55.42       39.08    133.91 o
  16   1   2     1507.24     1599.49     16.83 o
  17   1   2      206.63      211.35     12.16 o
  18   1   2      351.19      362.05     18.35 o
  19   1   2     1845.48     1773.72     20.02 o
  20   1   2        4.62       46.81      9.45 o
  21   1   2      917.15      940.23     17.34 o
  22   1   2      597.00      614.40     31.16 o
  23   1   2     1731.34     1602.59     23.50 o
  24   1   2      397.72      456.07     15.35 o
  25   1   2      193.01      175.42     13.12 o
  26   1   2      351.07      303.41     20.40 o
  27   1   2       84.98       72.41     13.33 o
  28   1   2      315.42      279.82     15.84 o
  29   1   2      185.81      205.21     15.40 o
  30   1   2        6.39        6.87     15.28 o
  31   1   2       53.65       69.02     14.42 o
  32   1   2        1.27       20.36     13.50 o
  33   1   2       47.32       41.57     22.63 o
  34   1   2       18.55       20.02     23.15 o
  35   1   2       31.24       10.13     23.31 o
 -34   2   2        0.18      -22.03     22.03 o
 -33   2   2        0.00        8.12     19.91 o
 -32   2   2        4.75       28.89     15.61 o
 -31   2   2        1.56      -19.63     19.63 o
 -30   2   2       26.92       33.50     13.52 o
 -29   2   2       15.97       34.54     16.16 o
 -28   2   2       83.38       80.20     13.61 o
 -27   2   2        4.51       11.80     13.49 o
 -26   2   2       86.55      108.26     12.76 o
 -25   2   2        0.08       16.87     15.70 o
 -24   2   2       43.35       33.59     24.09 o
 -23   2   2      150.63      174.10     16.05 o
 -22   2   2       24.75       26.20     10.75 o
 -21   2   2      138.76      121.84     14.73 o
 -20   2   2      174.89      152.42     20.95 o
 -19   2   2      141.22      128.14     11.45 o
 -18   2   2      144.51      146.52     10.20 o
 -17   2   2      776.62      825.21     87.90 o
 -16   2   2     4502.36     4327.87     39.19 o
 -15   2   2      518.17      528.62     30.36 o
 -14   2   2     3403.12     3363.65     23.61 o
 -13   2   2      254.52      230.93     11.78 o
 -12   2   2     1503.52     1551.38     15.49 o
 -11   2   2      285.78      260.75      9.50 o
 -10   2   2      348.54      352.39     11.30 o
  -9   2   2      216.04      176.58      6.73 o
  -8   2   2      237.02      270.83     12.14 o
  -7   2   2      932.70     1083.29     10.41 o
  -6   2   2      146.41      183.46      5.31 o
  -5   2   2      371.62      424.90      6.55 o
  -4   2   2     9822.71    10564.07    517.60 o
  -3   2   2      140.65      168.16      8.35 o
  -2   2   2     5359.79     5502.72    246.82 o
  -1   2   2    19589.60    17768.56   1189.03 o
   0   2   2    34720.24    27826.81   1170.76 o
   1   2   2     5409.84     5563.29     51.61 o
   2   2   2     6837.73     8323.51    149.02 o
   3   2   2     3558.54     3971.40     21.73 o
   4   2   2     1748.20     2096.50     15.51 o
   5   2   2        2.85       32.74      9.08 o
   6   2   2      832.19     1011.84      9.16 o
   7   2   2      448.10      565.53      7.52 o
   8   2   2       76.85       92.39      7.48 o
   9   2   2       18.22       22.74      8.65 o
  10   2   2     1378.36     1442.55     12.96 o
  11   2   2      152.42      162.39      6.99 o
  12   2   2     6466.15     6782.56     40.61 o
  13   2   2      468.67      422.64      9.82 o
  14   2   2     1970.28     2021.32     18.11 o
  15   2   2        3.13      -15.29     15.29 o
  16   2   2      520.19      516.11     18.31 o
  17   2   2        6.45        3.69     11.60 o
  18   2   2       12.38       20.68     10.14 o
  19   2   2      110.98      132.21      9.91 o
  20   2   2     1136.18     1082.94     26.11 o
  21   2   2       13.62       26.85     10.64 o
  22   2   2      435.54      444.73     14.05 o
  23   2   2      350.75      378.89     23.64 o
  24   2   2      230.63      239.27     13.11 o
  25   2   2      246.33      251.08     13.62 o
  26   2   2       38.84       57.56     12.08 o
  27   2   2      107.19      115.87     14.05 o
  28   2   2       33.07       19.32     17.64 o
  29   2   2       11.12       12.56     15.75 o
  30   2   2       38.57       55.69     30.47 o
  31   2   2       25.87       48.86     14.20 o
  32   2   2       23.88        8.28     20.67 o
  33   2   2        1.76      -21.36     21.36 o
  34   2   2        0.89      -15.68     24.80 o
  35   2   2        5.72       49.51     14.67 o
 -34   3   2        4.45      -26.31     56.24 o
 -33   3   2        8.26        3.07     21.29 o
 -32   3   2        1.37      -20.94     20.94 o
 -31   3   2        2.41      -20.40     20.40 o
 -30   3   2        8.17       14.19     19.41 o
 -29   3   2       27.46       26.91     15.82 o
 -28   3   2       36.39       55.81     19.18 o
 -27   3   2       40.91       13.88     14.89 o
 -26   3   2       92.10      118.14     12.80 o
 -25   3   2        0.10      -10.66     16.27 o
 -24   3   2      143.70      122.65     12.81 o
 -23   3   2       35.12       55.81     26.67 o
 -22   3   2      264.50      246.42     14.01 o
 -21   3   2        7.81       -1.93     18.24 o
 -20   3   2      271.63      296.57     13.01 o
 -19   3   2      318.99      311.61     19.15 o
 -18   3   2      153.40      188.93     28.15 o
 -17   3   2     1344.56     1369.81     33.14 o
 -16   3   2      541.32      520.84     30.94 o
 -15   3   2        0.18       20.91      9.17 o
 -14   3   2      182.83      197.35      9.45 o
 -13   3   2      146.11      136.28      8.59 o
 -12   3   2     2075.65     2180.44     18.88 o
 -11   3   2     2183.74     2264.67     48.19 o
 -10   3   2       77.10      132.75     11.83 o
  -9   3   2     7320.53     7496.21    148.07 o
  -8   3   2     3573.03     3783.05     26.10 o
  -7   3   2     4669.48     4716.81     32.01 o
  -6   3   2      139.40      177.93     12.88 o
  -5   3   2      202.37      182.33      6.03 o
  -4   3   2      320.76      293.56     19.91 o
  -3   3   2     1830.00     2050.63    116.60 o
  -2   3   2      687.54      690.77     24.59 o
  -1   3   2       68.08       65.11      4.58 o
   0   3   2      164.78      153.07      3.71 o
   1   3   2      843.69      923.83     13.69 o
   2   3   2       33.55       46.24      3.03 o
   3   3   2       33.66       77.32      4.84 o
   4   3   2      289.61      323.12     26.49 o
   5   3   2       56.23       26.79      7.41 o
   6   3   2     1565.46     1935.29     14.20 o
   7   3   2       63.75       42.16      5.76 o
   8   3   2     1783.48     1766.51     14.63 o
   9   3   2    11205.27    12368.14    129.11 o
  10   3   2     4627.03     4873.90     30.47 o
  11   3   2     3240.40     3111.69     22.87 o
  12   3   2     3807.21     4038.77     50.24 o
  13   3   2      860.76      999.07     29.22 o
  14   3   2       73.35       89.39     18.60 o
  15   3   2        2.95        0.76     14.97 o
  16   3   2      274.14      287.93     10.84 o
  17   3   2      194.71      209.00     10.76 o
  18   3   2      393.33      381.45     12.46 o
  19   3   2      185.96      170.92     10.98 o
  20   3   2      188.97      182.03     14.36 o
  21   3   2       68.11       75.40     10.41 o
  22   3   2        6.23       -0.42     13.81 o
  23   3   2        8.73        9.39     11.65 o
  24   3   2        3.56       16.35     10.28 o
  25   3   2        0.31       26.61     11.90 o
  26   3   2        2.02        4.33     16.49 o
  27   3   2      200.19      216.77     14.62 o
  28   3   2       24.42       25.88     22.30 o
  29   3   2       33.27       12.92     16.14 o
  30   3   2       62.57       21.13     17.59 o
  31   3   2        1.40      -11.21     17.01 o
  32   3   2        0.08       27.17     15.89 o
  33   3   2        0.50       24.95     16.58 o
  34   3   2        7.47      -20.27     21.48 o
 -33   4   2        3.18        9.57     30.99 o
 -32   4   2       10.57       19.91     32.54 o
 -31   4   2        0.00       12.54     21.49 o
 -30   4   2       56.97       61.58     21.81 o
 -29   4   2        1.67       -4.04     28.61 o
 -28   4   2       18.24       37.39     18.39 o
 -27   4   2        4.90      -19.58     25.50 o
 -26   4   2        0.38       15.31     22.75 o
 -25   4   2        6.44        1.12     23.01 o
 -24   4   2       30.95        9.24     16.87 o
 -23   4   2       27.80        2.06     23.12 o
 -22   4   2       27.96       52.84     14.99 o
 -21   4   2       10.74       16.94     21.96 o
 -20   4   2        1.99        8.95     14.66 o
 -19   4   2       35.34       15.27     15.06 o
 -18   4   2       30.01       51.72     14.02 o
 -17   4   2       80.96      102.21     14.62 o
 -16   4   2       40.04       60.32     12.90 o
 -15   4   2       31.99       30.89     11.41 o
 -14   4   2      130.63      136.17     12.75 o
 -13   4   2      713.65      683.99     18.78 o
 -12   4   2      177.12      173.81     12.46 o
 -11   4   2      217.72      242.47     13.01 o
 -10   4   2     1912.07     2102.68     26.58 o
  -9   4   2       56.88       67.76     10.47 o
  -8   4   2     2128.38     2171.92     25.79 o
  -7   4   2      588.00      684.78     16.25 o
  -6   4   2     2884.49     3156.89     32.18 o
  -5   4   2        3.92        8.31      9.13 o
  -4   4   2       97.30      102.97      9.50 o
  -3   4   2       40.07       63.03      8.84 o
  -2   4   2     2885.69     3077.74    218.16 o
  -1   4   2      836.12      901.80     25.31 o
   0   4   2      375.09      328.10      8.07 o
   1   4   2      191.38      265.59      8.15 o
   2   4   2    12051.33    13665.58     58.41 o
   3   4   2     1306.70     1601.31     20.91 o
   4   4   2     3649.50     3978.10     37.70 o
   5   4   2      615.29      701.11     15.56 o
   6   4   2      586.70      629.31     14.91 o
   7   4   2      126.56      157.84     10.29 o
   8   4   2        6.17        0.00     13.19 o
   9   4   2       60.45       83.65     10.76 o
  10   4   2      614.77      677.30     16.87 o
  11   4   2      160.13      170.62     11.34 o
  12   4   2        2.66        7.55     14.31 o
  13   4   2      263.28      314.67     14.31 o
  14   4   2      396.29      425.34     16.79 o
  15   4   2      710.38      701.72     20.55 o
  16   4   2      142.02      136.24     15.46 o
  17   4   2     1023.45      998.19     23.77 o
  18   4   2      178.14      200.75     16.32 o
  19   4   2      579.46      589.90     21.56 o
  20   4   2        4.77      -23.51     23.51 o
  21   4   2      297.91      318.25     19.73 o
  22   4   2       63.26       68.88     16.32 o
  23   4   2       24.64      -24.09     24.09 o
  24   4   2       20.92       -3.14     24.56 o
  25   4   2        5.22       -4.30     23.55 o
  26   4   2      160.45      152.32     20.01 o
  27   4   2        3.96       19.94     24.85 o
  28   4   2       61.08       67.29     19.83 o
  29   4   2       33.49      -27.05     30.20 o
  30   4   2       34.19       39.37     20.16 o
  31   4   2       17.63      -19.83     30.74 o
  32   4   2        8.63      -10.29     29.47 o
  33   4   2        2.21      -10.73     29.98 o
  34   4   2        0.95       -3.21     30.99 o
 -32   5   2        0.02        9.60     21.67 o
 -31   5   2       67.12       72.63     23.37 o
 -30   5   2        8.39      -23.77     30.09 o
 -29   5   2       34.29        9.21     20.73 o
 -28   5   2        1.90      -17.66     27.23 o
 -27   5   2       99.56      119.19     20.98 o
 -26   5   2        7.42        4.98     27.85 o
 -25   5   2       79.30       50.13     18.93 o
 -24   5   2       24.71       11.63     25.11 o
 -23   5   2       59.58       74.19     17.84 o
 -22   5   2       46.50       75.38     16.69 o
 -21   5   2      506.73      562.66     24.27 o
 -20   5   2        0.73       17.45     22.54 o
 -19   5   2      736.63      691.28     25.40 o
 -18   5   2      204.92      225.96     18.53 o
 -17   5   2      310.98      314.38     18.28 o
 -16   5   2      654.28      576.68     21.89 o
 -15   5   2      304.86      352.63     17.23 o
 -14   5   2       26.88       18.53     12.93 o
 -13   5   2      182.04      162.18     14.73 o
 -12   5   2      135.70      131.11     14.31 o
 -11   5   2      276.03      290.11     15.35 o
 -10   5   2        3.62        9.42     17.23 o
  -9   5   2        5.85        2.42     17.05 o
  -8   5   2       72.49       86.79     12.93 o
  -7   5   2     2176.75     2329.94     29.62 o
  -6   5   2      208.92      195.98     13.77 o
  -5   5   2     1621.14     1781.07     25.54 o
  -4   5   2     1242.41     1406.08     23.12 o
  -3   5   2     3769.12     4141.46     43.41 o
  -2   5   2      252.71      260.59     17.86 o
  -1   5   2     3938.50     4205.19    113.16 o
   0   5   2     2313.60     2530.71     21.27 o
   1   5   2     2737.83     2898.28     30.47 o
   2   5   2      428.46      515.24     10.95 o
   3   5   2     3933.61     4308.47     43.56 o
   4   5   2      150.21      232.00     12.64 o
   5   5   2     2664.01     2931.75     30.92 o
   6   5   2     1624.56     1767.34     25.36 o
   7   5   2      981.35     1078.30     21.09 o
   8   5   2      826.32      790.94     18.86 o
   9   5   2     1600.00     1756.11     25.96 o
  10   5   2     2095.70     2315.16     30.02 o
  11   5   2      767.46      829.69     20.33 o
  12   5   2      972.70      978.83     22.36 o
  13   5   2      617.95      653.00     20.01 o
  14   5   2      121.06      145.16     14.20 o
  15   5   2      245.25      231.09     15.93 o
  16   5   2      576.64      526.22     21.34 o
  17   5   2     1016.25     1008.05     26.04 o
  18   5   2      156.89      138.55     17.34 o
  19   5   2       30.53       31.46     16.11 o
  20   5   2      286.86      257.85     19.58 o
  21   5   2       13.00       -2.92     22.94 o
  22   5   2       63.39       68.73     16.61 o
  23   5   2       36.82       31.85     16.72 o
  24   5   2        4.92       30.13     16.79 o
  25   5   2       85.16       99.66     19.29 o
  26   5   2      119.33      129.66     20.69 o
  27   5   2      108.77      106.38     20.66 o
  28   5   2        1.71      -30.02     30.02 o
  29   5   2       65.51       63.24     20.44 o
  30   5   2        0.47        0.00     28.86 o
  31   5   2       31.26       42.37     21.13 o
  32   5   2        4.13      -24.67     30.78 o
 -30   6   2       72.69       62.88     23.70 o
 -29   6   2        4.02      -10.51     20.84 o
 -28   6   2       35.05       57.10     19.83 o
 -27   6   2        0.01      -29.62     29.62 o
 -26   6   2       32.71       13.98     19.18 o
 -25   6   2        6.04      -26.76     26.76 o
 -24   6   2       50.71       46.31     19.00 o
 -23   6   2        1.77       24.53     17.34 o
 -22   6   2      175.03      150.18     20.66 o
 -21   6   2        0.50      -12.14     24.06 o
 -20   6   2      818.10      829.30     28.53 o
 -19   6   2        9.27        7.08     25.18 o
 -18   6   2      944.96      928.52     29.80 o
 -17   6   2       42.93       31.17     18.89 o
 -16   6   2     3068.74     2942.01     43.95 o
 -15   6   2      204.17      229.43     19.47 o
 -14   6   2      530.74      527.24     22.57 o
 -13   6   2       81.60       83.04     15.27 o
 -12   6   2     1087.97     1119.08     26.65 o
 -11   6   2       29.91       31.10     13.66 o
 -10   6   2      993.19      998.16     24.13 o
  -9   6   2        3.39        4.26     18.53 o
  -8   6   2      959.13      975.73     23.70 o
  -7   6   2     1418.11     1576.89     27.30 o
  -6   6   2     1675.42     1672.90     28.24 o
  -5   6   2     1173.76     1198.80     24.60 o
  -4   6   2     1821.75     1942.53     29.08 o
  -3   6   2     1363.94     1421.18     25.40 o
  -2   6   2      572.23      534.94     29.22 o
  -1   6   2      334.32      307.47     10.24 o
   0   6   2     1302.91     1375.11     17.61 o
   1   6   2     1052.59     1177.28     15.93 o
   2   6   2       38.31       53.39      7.79 o
   3   6   2      183.10      153.65     12.64 o
   4   6   2      481.49      532.91     16.54 o
   5   6   2      617.75      691.54     18.75 o
   6   6   2       11.03        7.37     11.74 o
   7   6   2     2100.48     2277.13     31.57 o
   8   6   2     1209.85     1328.07     25.43 o
   9   6   2      774.86      823.05     21.96 o
  10   6   2     1027.55     1113.30     25.03 o
  11   6   2       61.38       63.17     15.20 o
  12   6   2     2625.45     2576.71     37.10 o
  13   6   2        8.83        0.40     15.64 o
  14   6   2     1928.57     1963.58     33.59 o
  15   6   2      213.57      226.43     19.58 o
  16   6   2      999.10      956.80     27.81 o
  17   6   2       23.70      -23.19     23.19 o
  18   6   2      155.12      144.01     18.42 o
  19   6   2        1.43       -9.75     23.55 o
  20   6   2      309.02      273.81     21.67 o
  21   6   2      181.33      174.86     20.16 o
  22   6   2      195.76      172.29     21.27 o
  23   6   2       54.99       16.11     26.22 o
  24   6   2      187.21      191.04     21.02 o
  25   6   2       63.40       24.67     29.47 o
  26   6   2      152.44      171.06     22.43 o
  27   6   2        8.03      -13.29     19.80 o
  28   6   2       30.66       39.01     20.22 o
  29   6   2       77.93       80.98     21.74 o
  30   6   2        1.38      -27.27     30.42 o
  31   6   2       30.24       25.93     22.43 o
 -28   7   2        9.34       20.12     21.63 o
 -27   7   2       44.93       49.66     21.78 o
 -26   7   2       17.02       -7.15     29.80 o
 -25   7   2       72.43       72.56     20.40 o
 -24   7   2        2.38        2.68     27.81 o
 -23   7   2       75.31       75.35     20.26 o
 -22   7   2       26.55       -6.29     27.85 o
 -21   7   2      193.03      181.86     21.81 o
 -20   7   2        0.16      -11.63     24.74 o
 -19   7   2      168.16      149.17     20.33 o
 -18   7   2        2.70       21.85     24.74 o
 -17   7   2      526.42      483.82     25.14 o
 -16   7   2       36.66       45.33     18.57 o
 -15   7   2      701.30      599.83     26.18 o
 -14   7   2        0.27       25.47     16.29 o
 -13   7   2      608.77      554.87     23.70 o
 -12   7   2      162.38      162.47     18.28 o
 -11   7   2      251.60      263.56     17.74 o
 -10   7   2       58.64       53.28     14.77 o
  -9   7   2      268.09      274.90     17.74 o
  -8   7   2        0.62       21.02     12.68 o
  -7   7   2      496.44      467.35     19.62 o
  -6   7   2        0.19       -8.42     17.95 o
  -5   7   2      121.09      100.84     14.66 o
  -4   7   2       34.81       11.16     21.56 o
  -3   7   2      569.12      566.93     20.87 o
  -2   7   2       15.80       20.94     11.06 o
  -1   7   2      885.78      852.33     16.20 o
   0   7   2      187.52      201.70     11.02 o
   1   7   2      298.78      324.05     12.23 o
   2   7   2      842.06      912.24     16.68 o
   3   7   2      353.47      338.43     18.57 o
   4   7   2      697.63      741.45     22.86 o
   5   7   2      901.87      946.43     24.82 o
   6   7   2     1222.40     1246.98     27.41 o
   7   7   2     1593.67     1586.10     30.42 o
   8   7   2      567.34      537.38     22.07 o
   9   7   2     1427.42     1477.46     30.16 o
  10   7   2      164.45      181.11     19.00 o
  11   7   2     1499.58     1492.84     31.21 o
  12   7   2       48.40       73.32     17.77 o
  13   7   2     1493.55     1460.34     33.12 o
  14   7   2       14.79      -23.80     24.53 o
  15   7   2      401.10      388.72     21.31 o
  16   7   2      267.00      233.80     20.73 o
  17   7   2      229.73      243.95     19.62 o
  18   7   2        9.52       13.77     23.48 o
  19   7   2       42.18       73.79     17.26 o
  20   7   2       26.66       17.99     25.79 o
  21   7   2       99.60       85.82     18.97 o
  22   7   2       17.37       -4.84     26.29 o
  23   7   2       39.68       27.59     19.76 o
  24   7   2        7.37      -15.46     27.16 o
  25   7   2       15.14      -28.90     28.90 o
  26   7   2       25.75       55.33     19.11 o
  27   7   2       22.90       10.04     29.18 o
  28   7   2       27.50       25.40     27.59 o
  29   7   2        0.36        3.10     30.85 o
 -26   8   2       65.63      103.66     21.63 o
 -25   8   2       10.71       22.47     29.47 o
 -24   8   2       39.37       47.90     20.66 o
 -23   8   2        3.62       15.60     19.91 o
 -22   8   2       53.91       24.71     28.75 o
 -21   8   2        0.09       -5.31     26.69 o
 -20   8   2       49.86        3.86     29.04 o
 -19   8   2        1.05       23.77     26.54 o
 -18   8   2      122.62       77.66     20.73 o
 -17   8   2       88.92       91.09     19.18 o
 -16   8   2        7.53       19.18     17.12 o
 -15   8   2        9.52       40.09     16.43 o
 -14   8   2       83.03       82.39     19.00 o
 -13   8   2       34.22       42.12     17.59 o
 -12   8   2      101.91       83.11     18.68 o
 -11   8   2        0.02        1.95     22.43 o
 -10   8   2       84.29       70.76     16.58 o
  -9   8   2       42.87       43.13     15.17 o
  -8   8   2       34.15       40.78     15.02 o
  -7   8   2      313.51      302.82     19.47 o
  -6   8   2      111.40      111.50     16.72 o
  -5   8   2       74.00       78.56     16.90 o
  -4   8   2       87.17      112.83     16.07 o
  -3   8   2        3.95       17.26     16.51 o
  -2   8   2      118.72      124.80     15.27 o
  -1   8   2      189.79      191.36     14.03 o
   0   8   2       16.47       22.08     13.16 o
   1   8   2       53.45       59.54     11.94 o
   2   8   2      742.25      737.61     17.56 o
   3   8   2      476.59      475.30     22.43 o
   4   8   2      545.73      585.27     23.04 o
   5   8   2      188.58      187.92     18.31 o
   6   8   2      587.97      590.41     23.30 o
   7   8   2       35.57       21.31     23.51 o
   8   8   2      599.65      556.19     23.91 o
   9   8   2        6.59       -8.28     24.31 o
  10   8   2      473.69      480.42     23.55 o
  11   8   2      158.72      156.72     18.75 o
  12   8   2      102.60      118.29     18.93 o
  13   8   2       47.01       72.56     18.10 o
  14   8   2       24.70       24.89     25.40 o
  15   8   2      222.04      229.86     20.22 o
  16   8   2       24.99       19.73     16.76 o
  17   8   2        8.63        7.30     17.81 o
  18   8   2       78.07       78.37     19.58 o
  19   8   2       45.66       32.76     19.54 o
  20   8   2        0.63      -28.79     28.79 o
  21   8   2        1.07       12.86     26.69 o
  22   8   2       13.07        9.31     27.52 o
  23   8   2        2.93        6.86     30.05 o
  24   8   2        7.89        9.86     29.08 o
  25   8   2        3.92       13.08     28.53 o
  26   8   2        0.09        4.48     29.94 o
  27   8   2       18.73        9.28     31.46 o
 -23   9   2        0.01       24.78     26.47 o
 -22   9   2       25.31       33.88     20.33 o
 -21   9   2        2.70      -28.17     28.17 o
 -20   9   2       21.30        9.89     29.26 o
 -19   9   2        1.55       -6.94     27.16 o
 -18   9   2        1.68      -28.35     28.35 o
 -17   9   2       25.51       29.55     18.93 o
 -16   9   2        0.07        6.32     18.82 o
 -15   9   2        9.69        9.86     26.54 o
 -14   9   2       68.40       61.98     20.76 o
 -13   9   2       45.45       21.16     27.45 o
 -12   9   2      118.22       91.31     21.89 o
 -11   9   2       50.26       37.32     19.47 o
 -10   9   2       27.22       20.98     18.06 o
  -9   9   2      136.93      120.09     19.22 o
  -8   9   2        2.97       32.18     16.76 o
  -7   9   2       17.61       31.61     16.36 o
  -6   9   2        8.10       20.48     24.13 o
  -5   9   2       45.98       50.71     17.34 o
  -4   9   2        3.45       -7.05     24.31 o
  -3   9   2       13.12        7.01     26.54 o
  -2   9   2      108.85       83.87     14.13 o
  -1   9   2        3.93      -17.96     17.96 o
   0   9   2      131.42      131.28     13.97 o
   1   9   2        1.15       20.26     29.85 o
   2   9   2       63.06       69.41     11.99 o
   3   9   2       48.74       21.89     24.20 o
   4   9   2       26.74       39.04     16.18 o
   5   9   2        0.06      -23.84     23.84 o
   6   9   2       95.49       95.21     17.95 o
   7   9   2       17.68        5.13     23.22 o
   8   9   2       90.13       64.47     19.00 o
   9   9   2       24.50       39.55     17.41 o
  10   9   2       28.63       43.99     17.88 o
  11   9   2       11.86       17.48     24.35 o
  12   9   2       13.74      -12.54     26.65 o
  13   9   2       18.34       25.87     18.93 o
  14   9   2       24.34       15.31     25.96 o
  15   9   2        0.62      -21.67     27.34 o
  16   9   2        7.30       44.89     18.64 o
  17   9   2        2.74       26.33     27.88 o
  18   9   2        6.09      -23.66     29.33 o
  19   9   2       27.45       21.56     20.51 o
  20   9   2        7.00      -31.50     31.50 o
  21   9   2       14.02       42.44     21.23 o
  22   9   2        2.29       21.23     20.66 o
  23   9   2        6.31      -34.53     34.53 o
  24   9   2       12.15      -31.89     31.89 o
 -20  10   2       33.64       32.76     33.23 o
 -19  10   2        7.64      -13.80     32.14 o
 -18  10   2       55.17       22.43     23.33 o
 -17  10   2       13.10       -1.45     28.64 o
 -16  10   2       15.85       25.18     28.06 o
 -15  10   2        9.22      -27.59     30.16 o
 -14  10   2        0.36       42.59     20.16 o
 -13  10   2       10.94       38.36     20.58 o
 -12  10   2       17.27       13.01     29.26 o
 -11  10   2        0.23      -28.06     29.22 o
 -10  10   2       13.67       21.34     19.87 o
  -9  10   2        2.65      -18.31     26.29 o
  -8  10   2        4.75       -9.60     27.88 o
  -7  10   2        2.42       -1.19     25.79 o
  -6  10   2        2.87       30.49     17.63 o
  -5  10   2        0.06        0.00     26.25 o
  -4  10   2       13.47        1.16     26.00 o
  -3  10   2        8.28      -27.88     27.88 o
  -2  10   2       37.38       35.46     15.39 o
  -1  10   2        0.49       -9.82     24.55 o
   0  10   2       22.44       38.64     22.86 o
   1  10   2        0.93       11.59     17.97 o
   2  10   2       56.08       38.55     13.69 o
   3  10   2       19.41       -4.59     25.90 o
   4  10   2       85.33       98.35     19.25 o
   5  10   2       91.92      108.43     18.50 o
   6  10   2       11.97      -23.22     26.80 o
   7  10   2      111.44       89.11     20.84 o
   8  10   2       84.52       62.95     19.73 o
   9  10   2       39.22       63.75     18.89 o
  10  10   2       52.42       52.55     19.29 o
  11  10   2       11.24       35.76     19.00 o
  12  10   2        2.57       -7.66     28.64 o
  13  10   2        7.62       31.17     18.42 o
  14  10   2       64.39       29.15     21.60 o
  15  10   2       77.87       14.88     32.07 o
  16  10   2        0.19      -17.81     28.82 o
  17  10   2        0.07        5.60     27.56 o
  18  10   2       22.16       -4.37     31.32 o
  19  10   2        3.51      -33.01     33.01 o
  20  10   2        0.66      -33.23     33.23 o
  21  10   2        0.07      -26.54     30.63 o
 -15  11   2       75.47       69.28     23.01 o
 -14  11   2        3.23       12.10     31.50 o
 -13  11   2       29.44       23.73     31.82 o
 -12  11   2        2.87       -1.45     29.87 o
 -11  11   2      103.95       97.05     23.51 o
 -10  11   2       25.72       70.15     21.16 o
  -9  11   2      114.13       95.89     24.13 o
  -8  11   2        4.09        0.00     29.51 o
  -7  11   2       58.54       46.45     20.62 o
  -6  11   2        6.08      -28.61     28.61 o
  -5  11   2       13.05        8.60     20.09 o
  -4  11   2       51.46       44.03     20.37 o
  -3  11   2        0.69       -1.30     27.23 o
  -2  11   2       32.80       23.28     14.18 o
  -1  11   2        3.46        6.80     18.75 o
   0  11   2       43.80       41.59     14.22 o
   1  11   2       13.66       -8.35     20.13 o
   2  11   2       44.17       52.44     19.47 o
   3  11   2        5.71       24.17     19.36 o
   4  11   2       75.60       74.51     21.99 o
   5  11   2      129.76      113.70     23.44 o
   6  11   2        9.35      -14.55     28.46 o
   7  11   2       49.03       13.33     30.23 o
   8  11   2       23.06       20.22     27.92 o
   9  11   2        8.38       49.77     20.51 o
  10  11   2        1.22       -5.60     30.13 o
  11  11   2       25.98       24.09     20.73 o
  12  11   2        9.35      -15.82     31.92 o
  13  11   2       12.87       -4.37     29.58 o
  14  11   2        0.75       -7.44     31.78 o
  15  11   2       42.24       40.06     23.41 o
  16  11   2       10.75      -33.63     35.18 o
  -8  12   2       51.60       53.75     21.23 o
  -7  12   2        0.40      -12.14     31.25 o
  -6  12   2       37.43       19.58     22.32 o
  -5  12   2        0.09      -30.67     30.67 o
  -4  12   2        0.42      -31.57     31.57 o
  -3  12   2        0.57       17.84     20.01 o
  -2  12   2       54.58       58.15     31.37 o
  -1  12   2        0.05      -10.21     20.45 o
   0  12   2       15.99       36.86     14.54 o
   1  12   2       18.32       12.78     17.49 o
   2  12   2      173.44      139.71     17.81 o
   3  12   2        2.68      -33.99     33.99 o
   4  12   2       85.52       69.60     25.11 o
   5  12   2        2.33       -8.92     23.12 o
   6  12   2       96.98       44.10     23.80 o
   7  12   2       18.24      -16.54     34.64 o
   8  12   2       30.83       48.69     22.65 o
 -34   1   3       18.28       23.07     21.78 o
 -33   1   3        1.59      -21.52     21.52 o
 -32   1   3        0.64      -19.73     19.73 o
 -31   1   3        0.07      -17.52     18.52 o
 -30   1   3        4.85      -28.41     28.41 o
 -29   1   3        1.23      -29.51     29.51 o
 -28   1   3       45.43       51.27     18.86 o
 -27   1   3      117.16      123.22     13.69 o
 -26   1   3       63.55       36.80     12.91 o
 -25   1   3       35.38       28.79     13.03 o
 -24   1   3     1010.57     1025.80     21.08 o
 -23   1   3       63.05      116.66     58.39 o
 -22   1   3     1352.67     1367.50     21.76 o
 -21   1   3       72.14       54.12     45.71 o
 -20   1   3     1076.40     1002.74     17.52 o
 -19   1   3       13.97        8.83     12.92 o
 -18   1   3      345.77      350.29     11.82 o
 -17   1   3       32.06       20.43     12.48 o
 -16   1   3      348.47      335.95     21.85 o
 -15   1   3      215.56      187.30     15.18 o
 -14   1   3       59.35       63.81      7.62 o
 -13   1   3        0.20        0.78      8.96 o
 -12   1   3      173.21      150.70      7.30 o
 -11   1   3     1368.94     1415.01     21.11 o
 -10   1   3        7.06       -7.19     11.18 o
  -9   1   3     1331.08     1254.16     12.02 o
  -8   1   3     3252.30     3673.24     22.73 o
  -7   1   3       33.93       32.64      4.39 o
  -6   1   3     1324.24     1273.24     10.28 o
  -5   1   3      634.26      826.29     13.35 o
  -4   1   3     7091.82     6733.06    265.26 o
  -3   1   3     9316.49     8623.04    516.28 o
  -2   1   3     3695.54     3723.97    116.58 o
  -1   1   3      461.58      427.93     10.66 o
   0   1   3     1377.23     1269.93     16.68 o
   1   1   3       44.24       62.96      3.75 o
   2   1   3     2663.02     2386.62     50.24 o
   3   1   3    10065.43    10018.91    463.09 o
   4   1   3    30777.76    27200.89    935.71 o
   5   1   3    20448.59    20690.69    251.20 o
   6   1   3    18627.93    19024.08    377.69 o
   7   1   3      418.44      355.64      8.64 o
   8   1   3    22482.89    23601.74    106.25 o
   9   1   3     3857.73     4823.19     29.13 o
  10   1   3     1636.21     1622.10     13.05 o
  11   1   3      323.20      340.55      8.99 o
  12   1   3      633.25      645.89      9.83 o
  13   1   3      142.11      187.05      9.98 o
  14   1   3      486.62      474.86      9.95 o
  15   1   3     1658.76     1551.95     15.98 o
  16   1   3      238.33      187.86      9.10 o
  17   1   3     1302.81     1328.13     21.94 o
  18   1   3      175.99      152.54     40.44 o
  19   1   3      711.79      681.19     14.37 o
  20   1   3      184.82      167.33     11.17 o
  21   1   3       26.43       32.08     11.64 o
  22   1   3       66.37       67.28     10.60 o
  23   1   3       27.70       38.10     12.75 o
  24   1   3        0.16       -0.13     11.75 o
  25   1   3        0.34      -10.75     17.72 o
  26   1   3      160.12      183.10     12.71 o
  27   1   3        7.13       24.45     16.90 o
  28   1   3        1.96       -0.53     16.52 o
  29   1   3      102.32       93.25     13.86 o
  30   1   3       17.31       -8.34     21.60 o
  31   1   3       72.38       63.89     13.90 o
  32   1   3        2.08       21.65     20.10 o
  33   1   3       44.98       71.65     14.63 o
  34   1   3        4.38       15.26     41.68 o
  35   1   3       13.00       18.69     15.06 o
 -34   2   3        0.10        3.18     21.35 o
 -33   2   3       18.26       22.21     17.96 o
 -32   2   3        8.36       -2.49     33.72 o
 -31   2   3        5.52       -7.24     19.25 o
 -30   2   3       30.04       47.40     19.67 o
 -29   2   3       16.68       39.04     15.18 o
 -28   2   3       77.55       91.91     14.14 o
 -27   2   3       98.24       91.86     13.54 o
 -26   2   3        9.18        7.09     26.29 o
 -25   2   3      230.49      231.19     13.97 o
 -24   2   3      135.98      159.89     13.36 o
 -23   2   3      847.60      805.61     18.68 o
 -22   2   3        4.52        3.69     35.34 o
 -21   2   3     1160.91     1111.91     19.63 o
 -20   2   3       67.18       60.00     40.38 o
 -19   2   3     1426.89     1332.23     19.44 o
 -18   2   3      267.34      251.00     20.48 o
 -17   2   3     1822.09     1731.43     20.29 o
 -16   2   3      487.30      448.45     21.31 o
 -15   2   3      770.54      701.51     13.43 o
 -14   2   3      699.67      588.34     12.27 o
 -13   2   3     1322.60     1307.46     18.57 o
 -12   2   3       44.08       25.51     20.46 o
 -11   2   3     3906.38     3800.56     27.72 o
 -10   2   3      828.64      816.71     13.64 o
  -9   2   3    13536.48    13098.67    149.91 o
  -8   2   3     1065.63     1029.54     14.31 o
  -7   2   3     3218.04     2992.33     31.92 o
  -6   2   3     1299.13     1280.18     41.05 o
  -5   2   3     7430.77     7582.39    172.61 o
  -4   2   3      582.55      620.25      7.76 o
  -3   2   3       77.94       89.99      4.34 o
  -2   2   3     6833.43     6510.95    298.69 o
  -1   2   3     3464.19     3627.40    141.80 o
   0   2   3    24335.05    20791.12    688.00 o
   1   2   3       13.52       13.52      2.69 o
   2   2   3    28879.46    24196.01    775.88 o
   3   2   3     7094.76     7159.76    300.01 o
   4   2   3    19013.82    18634.36    708.40 o
   5   2   3     7421.22     8225.78    126.09 o
   6   2   3     3724.69     4120.83     25.57 o
   7   2   3     4451.66     4869.69     41.36 o
   8   2   3      575.23      694.46      8.93 o
   9   2   3     3069.51     3624.17     68.48 o
  10   2   3     1758.88     2268.78     32.00 o
  11   2   3     1935.06     2057.34     25.61 o
  12   2   3      118.11      170.58      7.33 o
  13   2   3     1924.76     1998.30     24.38 o
  14   2   3        8.21       21.89     18.28 o
  15   2   3     2391.70     2491.17     23.08 o
  16   2   3       75.38       79.05      8.13 o
  17   2   3      988.97     1045.65     15.34 o
  18   2   3      149.45      124.75     20.42 o
  19   2   3      781.69      775.68     23.12 o
  20   2   3      261.55      209.48     23.66 o
  21   2   3      216.68      208.02     12.08 o
  22   2   3        3.94        8.19     11.41 o
  23   2   3      167.93      148.90     16.65 o
  24   2   3       23.84       26.82     10.78 o
  25   2   3       81.00       78.90     13.40 o
  26   2   3       59.63       76.01     11.95 o
  27   2   3       33.77       30.87     12.05 o
  28   2   3      285.70      295.31     15.77 o
  29   2   3        0.81        2.78     13.19 o
  30   2   3      152.84      146.68     15.93 o
  31   2   3        1.48      -10.18     23.04 o
  32   2   3      323.79      329.74     36.07 o
  33   2   3       29.94       42.44     24.74 o
  34   2   3       40.53       63.99     18.04 o
  35   2   3       12.74       42.90     15.18 o
 -33   3   3        1.80       29.48     16.67 o
 -32   3   3       74.33       96.44     15.68 o
 -31   3   3        1.67       -0.05     20.05 o
 -30   3   3       37.89       52.53     20.24 o
 -29   3   3       12.75      -13.47     20.10 o
 -28   3   3       77.04       86.07     13.89 o
 -27   3   3        0.25        4.25     18.06 o
 -26   3   3       98.37       96.44     13.23 o
 -25   3   3       62.83       80.79     12.85 o
 -24   3   3      433.68      415.50     16.58 o
 -23   3   3       17.15        5.48     13.81 o
 -22   3   3      540.49      524.28     16.96 o
 -21   3   3       51.75       69.73     30.27 o
 -20   3   3      912.92      946.81     25.69 o
 -19   3   3       77.33      101.62     19.00 o
 -18   3   3     1521.38     1428.87     50.17 o
 -17   3   3        8.21       14.61      9.10 o
 -16   3   3      488.26      438.93     12.44 o
 -15   3   3      265.10      259.27     21.07 o
 -14   3   3     2395.10     2371.25     21.69 o
 -13   3   3       62.10       69.42     17.12 o
 -12   3   3     2428.04     2404.68     37.28 o
 -11   3   3       55.38       51.37      8.15 o
 -10   3   3     2371.45     2463.32     24.84 o
  -9   3   3      954.32     1130.24     21.60 o
  -8   3   3     1680.98     1882.40     16.01 o
  -7   3   3     1061.90     1046.41     15.24 o
  -6   3   3     1567.92     1747.93     66.65 o
  -5   3   3     1627.15     1586.18     88.19 o
  -4   3   3     2711.93     2812.09    202.16 o
  -3   3   3     3425.55     3654.61    249.97 o
  -2   3   3     6181.38     6311.26    222.25 o
  -1   3   3     1810.54     1864.21     53.62 o
   0   3   3    13865.98    13552.28    435.32 o
   1   3   3       24.48       40.02      5.79 o
   2   3   3     4447.06     4270.45     96.60 o
   3   3   3     3911.55     4569.64    221.47 o
   4   3   3     4818.30     5182.28    104.62 o
   5   3   3     7432.15     8405.40     39.79 o
   6   3   3     4502.91     4917.54     31.47 o
   7   3   3     4549.56     4720.74     52.55 o
   8   3   3      646.45      569.80     16.61 o
   9   3   3     2944.24     3205.54     21.83 o
  10   3   3     4736.99     5289.63     65.52 o
  11   3   3      297.79      299.66      8.88 o
  12   3   3     2373.59     2467.06     40.89 o
  13   3   3      820.06      852.95     14.18 o
  14   3   3     2304.69     2433.98     20.82 o
  15   3   3      246.90      250.67     15.38 o
  16   3   3      928.67      902.29     22.81 o
  17   3   3     1060.22     1083.55     17.05 o
  18   3   3     1056.73     1032.97     17.22 o
  19   3   3      338.13      329.86     20.24 o
  20   3   3      249.87      219.38     15.00 o
  21   3   3       74.46       39.78     14.52 o
  22   3   3       17.69       -2.85     14.18 o
  23   3   3      213.26      202.83     12.68 o
  24   3   3      137.22      113.47     12.41 o
  25   3   3      100.29       96.94     12.43 o
  26   3   3      110.44      122.57     13.39 o
  27   3   3      381.56      344.86     37.26 o
  28   3   3       52.52       44.54     17.41 o
  29   3   3      380.67      379.86     18.31 o
  30   3   3       91.75      115.21     15.99 o
  31   3   3       53.22       54.91     25.11 o
  32   3   3        1.41        4.03     16.19 o
  33   3   3       72.03       50.04     21.71 o
  34   3   3       11.18       -5.42     21.60 o
 -32   4   3        0.94       15.56     31.17 o
 -31   4   3       64.41      103.55     22.86 o
 -30   4   3        0.06      -11.52     28.82 o
 -29   4   3       82.63       49.30     21.13 o
 -28   4   3       12.86       19.69     27.01 o
 -27   4   3      155.09      133.61     22.10 o
 -26   4   3       38.17       16.83     19.18 o
 -25   4   3       67.02       75.56     17.70 o
 -24   4   3       22.48       17.81     24.35 o
 -23   4   3      314.00      289.64     21.05 o
 -22   4   3       65.62       72.23     16.87 o
 -21   4   3      125.15      125.62     17.70 o
 -20   4   3     1202.31     1172.18     30.13 o
 -19   4   3      453.35      452.14     21.09 o
 -18   4   3     1053.41     1036.00     26.47 o
 -17   4   3       96.92      121.25     14.70 o
 -16   4   3      696.49      645.56     21.45 o
 -15   4   3     1652.38     1651.94     29.40 o
 -14   4   3       53.13       -3.39     18.60 o
 -13   4   3      462.71      448.67     17.37 o
 -12   4   3       11.72        2.53     16.43 o
 -11   4   3     1658.90     1736.00     25.87 o
 -10   4   3      126.05      142.52     11.99 o
  -9   4   3     1142.31     1294.33     22.21 o
  -8   4   3      380.12      367.04     14.31 o
  -7   4   3      964.46     1002.85     18.97 o
  -6   4   3     7402.62     7698.30     64.40 o
  -5   4   3      849.52      899.84     17.55 o
  -4   4   3     1091.25     1133.60     18.46 o
  -3   4   3     3915.55     4154.75     39.01 o
  -2   4   3     1071.24     1152.82     79.06 o
  -1   4   3     3001.74     3021.38    103.68 o
   0   4   3       85.27       95.59      7.14 o
   1   4   3    19948.92    20480.26    644.96 o
   2   4   3     2618.97     3045.48     21.31 o
   3   4   3     3315.14     3609.79     36.05 o
   4   4   3       68.91       94.06      9.39 o
   5   4   3     3475.03     3839.80     38.14 o
   6   4   3      210.17      223.83     10.69 o
   7   4   3       10.66       27.77      8.13 o
   8   4   3     3099.35     3448.66     34.13 o
   9   4   3      523.91      606.66     16.00 o
  10   4   3     3330.86     3700.30     36.88 o
  11   4   3      686.77      655.42     17.23 o
  12   4   3      596.19      571.33     17.55 o
  13   4   3     3817.27     3850.88     37.92 o
  14   4   3     1741.73     1752.39     28.64 o
  15   4   3     3653.03     3646.44     39.73 o
  16   4   3     1064.07     1113.95     25.18 o
  17   4   3      740.96      735.56     22.36 o
  18   4   3     1539.39     1493.35     29.58 o
  19   4   3       75.64      -10.58     23.70 o
  20   4   3      999.02      986.74     26.25 o
  21   4   3       13.32      -23.73     23.73 o
  22   4   3      520.91      562.37     22.57 o
  23   4   3        0.84      -24.09     24.09 o
  24   4   3      197.32      222.42     19.58 o
  25   4   3       86.46       83.65     18.02 o
  26   4   3       95.21      122.30     19.54 o
  27   4   3      206.77      185.65     21.16 o
  28   4   3       11.63      -17.26     29.55 o
  29   4   3      171.82      142.13     21.74 o
  30   4   3       65.79       59.64     21.67 o
  31   4   3       11.90       19.76     28.79 o
  32   4   3       24.31      -10.26     29.18 o
  33   4   3       11.72       43.56     19.40 o
 -31   5   3        0.04       23.55     31.39 o
 -30   5   3        1.59      -31.57     31.57 o
 -29   5   3        1.29       23.04     28.14 o
 -28   5   3       11.87       27.70     19.83 o
 -27   5   3      132.14      127.36     21.38 o
 -26   5   3        2.51        3.83     25.25 o
 -25   5   3       56.90       88.21     18.86 o
 -24   5   3        1.71       15.42     23.98 o
 -23   5   3       72.85       71.77     18.53 o
 -22   5   3       29.53        9.75     23.37 o
 -21   5   3        3.15        8.31     22.75 o
 -20   5   3        4.59       17.84     15.31 o
 -19   5   3      308.37      276.75     20.19 o
 -18   5   3       29.32       45.36     15.46 o
 -17   5   3      299.08      289.39     19.65 o
 -16   5   3      196.48      227.76     17.66 o
 -15   5   3      166.76      172.94     16.79 o
 -14   5   3      716.71      714.84     22.32 o
 -13   5   3       67.47       64.98     14.48 o
 -12   5   3     1956.97     1960.66     31.61 o
 -11   5   3       68.37       49.30     14.24 o
 -10   5   3     2338.03     2368.62     31.68 o
  -9   5   3     1555.98     1592.68     26.58 o
  -8   5   3     1475.71     1544.78     25.61 o
  -7   5   3     1184.65     1272.73     23.22 o
  -6   5   3     1385.55     1474.56     23.77 o
  -5   5   3     1205.60     1240.33     21.92 o
  -4   5   3      233.08      212.70     12.54 o
  -3   5   3     1244.34     1357.68     22.07 o
  -2   5   3     2869.31     3061.24    130.97 o
  -1   5   3      611.32      640.20     22.95 o
   0   5   3     2946.03     2997.76     53.01 o
   1   5   3      320.76      297.37     10.06 o
   2   5   3     3336.34     3566.51     27.03 o
   3   5   3        4.02        2.06     14.77 o
   4   5   3      273.32      332.73     13.62 o
   5   5   3      231.12      215.71     12.17 o
   6   5   3       23.91       33.19     10.22 o
   7   5   3     1375.50     1459.61     23.66 o
   8   5   3     1882.01     2082.92     28.03 o
   9   5   3      348.66      379.65     15.49 o
  10   5   3      184.91      196.74     13.55 o
  11   5   3       21.91       -8.24     17.55 o
  12   5   3       75.27       97.30     13.40 o
  13   5   3      285.00      308.71     16.54 o
  14   5   3      889.21      953.33     23.91 o
  15   5   3       13.44       -7.48     20.16 o
  16   5   3       53.22       41.36     15.35 o
  17   5   3      945.11      933.17     25.36 o
  18   5   3      217.09      211.76     18.97 o
  19   5   3      271.82      268.00     18.64 o
  20   5   3        0.45       -1.88     20.22 o
  21   5   3      149.81      172.94     17.05 o
  22   5   3       56.53       53.50     16.72 o
  23   5   3      101.51       80.22     18.17 o
  24   5   3      175.74      171.82     19.44 o
  25   5   3        6.73      -28.03     28.03 o
  26   5   3      418.66      407.78     25.54 o
  27   5   3       31.23       21.13     29.47 o
  28   5   3      171.55      165.64     22.83 o
  29   5   3       37.18      -12.21     29.84 o
  30   5   3       65.75       79.86     21.78 o
  31   5   3        6.17      -28.17     29.47 o
  32   5   3        0.20      -15.38     27.77 o
 -30   6   3        1.24       23.95     21.16 o
 -29   6   3        7.80      -31.17     31.17 o
 -28   6   3        2.93      -16.18     29.08 o
 -27   6   3        2.39      -19.69     27.27 o
 -26   6   3        2.90       17.59     26.98 o
 -25   6   3        3.19       26.07     18.68 o
 -24   6   3        4.37       -2.57     26.62 o
 -23   6   3        4.70      -15.85     25.29 o
 -22   6   3       13.74       12.90     24.71 o
 -21   6   3       25.46       33.23     16.43 o
 -20   6   3        0.85      -24.82     24.82 o
 -19   6   3       19.23        9.28     24.20 o
 -18   6   3        3.09       33.26     16.03 o
 -17   6   3      199.50      214.26     19.33 o
 -16   6   3       99.27       80.15     18.42 o
 -15   6   3       47.55       70.33     16.58 o
 -14   6   3        2.98       31.61     14.84 o
 -13   6   3        3.45       54.73     13.04 o
 -12   6   3        8.56        8.92     21.45 o
 -11   6   3     1082.13     1096.22     26.36 o
 -10   6   3        1.02       -9.79     19.73 o
  -9   6   3     1057.12     1088.20     25.14 o
  -8   6   3      225.70      197.32     15.67 o
  -7   6   3      403.98      396.55     17.59 o
  -6   6   3       38.58       45.80     12.75 o
  -5   6   3      276.39      267.68     16.51 o
  -4   6   3       61.55       71.56     13.55 o
  -3   6   3       78.52      106.80     13.33 o
  -2   6   3       63.99       64.16      8.54 o
  -1   6   3       47.60       58.62      8.38 o
   0   6   3       17.13        7.61     12.44 o
   1   6   3      180.41      198.53     10.46 o
   2   6   3      260.87      272.20     18.12 o
   3   6   3       18.01       25.11     11.23 o
   4   6   3      307.50      292.16     15.64 o
   5   6   3       16.24        8.60     11.41 o
   6   6   3       21.81       11.05     16.58 o
   7   6   3      585.16      599.36     18.89 o
   8   6   3       42.24       10.07     18.24 o
   9   6   3      350.89      348.41     17.23 o
  10   6   3      430.83      460.37     18.68 o
  11   6   3        2.03      -19.40     19.40 o
  12   6   3      173.68      178.83     16.58 o
  13   6   3       13.15       -7.88     20.73 o
  14   6   3        1.89       19.47     14.62 o
  15   6   3        4.50        8.46     21.56 o
  16   6   3      454.38      430.10     21.78 o
  17   6   3      114.11      105.29     16.94 o
  18   6   3      175.78      192.59     18.06 o
  19   6   3        3.84        1.95     21.16 o
  20   6   3      236.87      229.35     19.69 o
  21   6   3       13.98       45.76     15.60 o
  22   6   3       15.06       -9.97     24.67 o
  23   6   3       45.91       43.20     17.81 o
  24   6   3       35.29       45.80     18.93 o
  25   6   3       55.51       79.46     19.65 o
  26   6   3        0.79       16.00     19.22 o
  27   6   3       42.08       86.40     20.62 o
  28   6   3       11.15        7.66     20.44 o
  29   6   3        0.09       -7.23     28.75 o
  30   6   3        0.41        3.03     27.30 o
  31   6   3        0.64       -9.42     30.02 o
 -28   7   3        0.20      -25.14     31.57 o
 -27   7   3        0.03       12.06     20.84 o
 -26   7   3       11.76        9.46     21.16 o
 -25   7   3        6.54      -22.47     28.46 o
 -24   7   3        7.93        9.50     28.82 o
 -23   7   3        6.10      -29.29     29.29 o
 -22   7   3       52.53       60.64     19.94 o
 -21   7   3        3.66       18.46     25.29 o
 -20   7   3        0.09      -25.65     25.65 o
 -19   7   3       23.78       24.17     24.49 o
 -18   7   3       55.37       90.19     17.26 o
 -17   7   3        6.97      -12.64     24.24 o
 -16   7   3      430.26      476.48     23.77 o
 -15   7   3        7.97        3.97     24.85 o
 -14   7   3      493.53      476.81     23.51 o
 -13   7   3        0.44        1.88     22.28 o
 -12   7   3      313.56      281.69     20.19 o
 -11   7   3       90.90       95.46     16.36 o
 -10   7   3      229.92      245.39     18.02 o
  -9   7   3        3.42       16.61     18.46 o
  -8   7   3       45.97       42.91     12.68 o
  -7   7   3        5.38        7.55     13.01 o
  -6   7   3      303.54      329.63     17.84 o
  -5   7   3      530.54      530.74     20.95 o
  -4   7   3     1122.59     1241.06     27.67 o
  -3   7   3     1271.62     1290.50     28.39 o
  -2   7   3      803.28      789.36     26.33 o
  -1   7   3     1386.68     1392.67     29.06 o
   0   7   3      407.57      387.36     13.99 o
   1   7   3      133.35      142.51     25.25 o
   2   7   3      115.64      135.04     20.14 o
   3   7   3       16.09       12.86     14.09 o
   4   7   3      431.67      439.21     19.40 o
   5   7   3      142.17      159.43     15.93 o
   6   7   3       26.26       25.50     14.55 o
   7   7   3        7.75        7.73     19.98 o
   8   7   3       74.71       72.23     15.02 o
   9   7   3        4.34      -12.86     21.49 o
  10   7   3      260.40      261.29     19.40 o
  11   7   3      273.61      297.87     20.12 o
  12   7   3      125.08      151.16     17.34 o
  13   7   3        0.20        5.38     20.98 o
  14   7   3       60.82       54.26     16.18 o
  15   7   3        2.59       -1.92     20.29 o
  16   7   3       47.70       18.60     22.39 o
  17   7   3      134.13       93.99     18.31 o
  18   7   3       60.00       43.48     17.30 o
  19   7   3       48.58       47.10     17.41 o
  20   7   3       53.41       45.07     16.87 o
  21   7   3       25.51      -10.51     18.46 o
  22   7   3       57.96       19.40     28.61 o
  23   7   3      144.23      148.74     20.69 o
  24   7   3       10.06      -28.50     28.50 o
  25   7   3       27.29       16.00     28.10 o
  26   7   3        1.31      -20.73     28.03 o
  27   7   3       96.60       85.09     22.21 o
  28   7   3        8.05       23.88     28.24 o
  29   7   3        1.05        3.10     28.90 o
 -26   8   3        0.05      -10.98     31.21 o
 -25   8   3       12.40        6.07     31.74 o
 -24   8   3        7.30      -22.10     30.09 o
 -23   8   3        0.20       15.82     26.80 o
 -22   8   3        6.80       18.13     28.21 o
 -21   8   3        9.08       -1.34     27.59 o
 -20   8   3        6.53      -18.24     28.50 o
 -19   8   3        3.73      -16.51     27.99 o
 -18   8   3       73.95       99.29     21.02 o
 -17   8   3      108.17       75.63     20.84 o
 -16   8   3      104.42       76.25     20.98 o
 -15   8   3      272.25      273.64     22.61 o
 -14   8   3      186.29      210.86     21.23 o
 -13   8   3      134.82      134.91     19.33 o
 -12   8   3       79.98       93.95     17.63 o
 -11   8   3       28.46       18.93     16.07 o
 -10   8   3      115.55      129.13     17.01 o
  -9   8   3       56.42       52.41     15.75 o
  -8   8   3       16.18       -0.94     21.99 o
  -7   8   3      137.15      125.55     17.30 o
  -6   8   3       27.50       50.13     14.80 o
  -5   8   3      675.38      657.91     24.42 o
  -4   8   3        0.91      -10.62     22.83 o
  -3   8   3     1321.94     1357.75     30.70 o
  -2   8   3      108.94       96.30     12.27 o
  -1   8   3      847.72      834.49     30.89 o
   0   8   3       45.06       27.81     17.10 o
   1   8   3      362.56      380.20     13.97 o
   2   8   3        7.01      -15.50     15.50 o
   3   8   3      224.63      232.47     18.24 o
   4   8   3      216.63      245.75     17.41 o
   5   8   3      151.36      146.93     17.92 o
   6   8   3       14.12       12.39     22.97 o
   7   8   3      191.71      220.37     19.47 o
   8   8   3        9.07        5.45     23.22 o
   9   8   3      279.14      279.92     20.58 o
  10   8   3      431.22      427.44     23.30 o
  11   8   3      142.59      189.08     20.01 o
  12   8   3      656.87      668.86     26.76 o
  13   8   3       29.01       17.34     25.21 o
  14   8   3      494.75      490.25     24.64 o
  15   8   3       32.94      -13.95     25.47 o
  16   8   3        0.46       15.38     23.08 o
  17   8   3        7.46       -3.35     24.71 o
  18   8   3      123.49      125.80     20.01 o
  19   8   3       68.72      122.16     19.33 o
  20   8   3       78.36      122.08     20.33 o
  21   8   3       99.32       94.71     21.49 o
  22   8   3      176.72      128.59     23.33 o
  23   8   3       20.21       22.68     21.38 o
  24   8   3      165.58      139.93     24.60 o
  25   8   3       59.89       36.27     23.12 o
  26   8   3       40.26       71.92     20.84 o
  27   8   3       10.70       13.91     30.89 o
 -23   9   3        0.32       69.10     19.98 o
 -22   9   3       14.61       15.27     29.37 o
 -21   9   3        3.38      -31.32     31.32 o
 -20   9   3       45.28       53.82     20.48 o
 -19   9   3        0.55       24.56     18.68 o
 -18   9   3       13.48      -12.32     29.11 o
 -17   9   3       33.90       52.84     18.60 o
 -16   9   3       59.40       43.23     20.16 o
 -15   9   3       78.22       98.17     20.33 o
 -14   9   3      162.23      178.36     22.68 o
 -13   9   3      363.48      326.15     25.14 o
 -12   9   3      192.54      199.45     23.26 o
 -11   9   3      257.85      239.14     22.47 o
 -10   9   3      120.22      172.14     20.33 o
  -9   9   3       14.05       -7.08     18.39 o
  -8   9   3      257.94      292.67     21.13 o
  -7   9   3       23.14        1.05     25.11 o
  -6   9   3      372.11      384.27     23.41 o
  -5   9   3        4.83       -1.01     24.93 o
  -4   9   3      489.68      448.06     24.53 o
  -3   9   3        0.38       29.40     16.40 o
  -2   9   3      350.31      331.27     15.50 o
  -1   9   3       29.39        9.73     17.40 o
   0   9   3      325.57      296.71     15.01 o
   1   9   3       12.81       -5.94     20.73 o
   2   9   3      136.29      115.55     12.80 o
   3   9   3       13.39        6.03     22.28 o
   4   9   3       62.53       43.95     17.16 o
   5   9   3        1.65        5.06     21.34 o
   6   9   3      240.06      200.17     19.80 o
   7   9   3        1.41       15.46     22.94 o
   8   9   3      437.36      444.05     24.74 o
   9   9   3      206.28      161.96     21.42 o
  10   9   3       88.49       70.47     19.69 o
  11   9   3      219.13      167.63     21.34 o
  12   9   3       48.39       40.09     19.00 o
  13   9   3       76.47       39.26     19.44 o
  14   9   3       15.21       -3.54     27.09 o
  15   9   3      326.55      295.28     24.56 o
  16   9   3       31.62       13.58     28.32 o
  17   9   3      114.70      118.11     19.62 o
  18   9   3       36.97       28.97     32.03 o
  19   9   3       98.57      135.66     22.21 o
  20   9   3       65.83       75.16     21.85 o
  21   9   3       91.19       67.97     23.22 o
  22   9   3       94.00      128.95     22.36 o
  23   9   3       56.20       61.00     22.54 o
  24   9   3       41.23      -10.76     31.46 o
 -19  10   3        5.56      -31.10     31.10 o
 -18  10   3       10.77      -24.24     31.57 o
 -17  10   3       72.27       44.93     22.32 o
 -16  10   3        2.56      -29.37     29.37 o
 -15  10   3       20.64       16.76     20.95 o
 -14  10   3       18.01       19.18     27.74 o
 -13  10   3      130.45      136.02     22.79 o
 -12  10   3       43.82       53.93     19.83 o
 -11  10   3      101.25      120.85     22.10 o
 -10  10   3       89.06       87.08     22.18 o
  -9  10   3      237.77      238.35     24.20 o
  -8  10   3       79.51       90.11     20.37 o
  -7  10   3      323.03      301.78     24.49 o
  -6  10   3        0.24        5.92     27.99 o
  -5  10   3      296.15      292.92     24.17 o
  -4  10   3       30.40       49.19     18.71 o
  -3  10   3      119.56       98.24     19.83 o
  -2  10   3       75.74       56.89     25.88 o
  -1  10   3      173.61      170.24     14.88 o
   0  10   3      102.32       79.49     13.73 o
   1  10   3        8.58      -17.84     18.47 o
   2  10   3      208.96      196.07     15.65 o
   3  10   3       83.20       92.36     19.87 o
   4  10   3       47.69       49.84     17.88 o
   5  10   3       16.52       15.67     18.64 o
   6  10   3       63.38       67.25     19.18 o
   7  10   3      144.58      117.43     20.66 o
   8  10   3       11.77      -14.34     25.18 o
   9  10   3       33.74       30.85     19.11 o
  10  10   3       16.50        1.23     27.27 o
  11  10   3       24.12       18.28     18.39 o
  12  10   3       72.79       98.68     18.93 o
  13  10   3        1.58      -28.28     28.28 o
  14  10   3       11.32       -1.34     27.81 o
  15  10   3       21.08       24.38     26.98 o
  16  10   3       24.05      -21.96     30.52 o
  17  10   3       14.70       16.83     28.53 o
  18  10   3       22.17       27.81     30.49 o
  19  10   3      137.21      160.26     23.55 o
  20  10   3       23.73       22.90     30.92 o
 -15  11   3        1.70       32.68     20.55 o
 -14  11   3        0.49      -22.94     29.15 o
 -13  11   3        0.21      -30.02     31.32 o
 -12  11   3        2.05        0.00     29.84 o
 -11  11   3       12.86       18.89     29.40 o
 -10  11   3       10.74      -32.76     32.76 o
  -9  11   3        0.20       27.88     30.42 o
  -8  11   3        2.92      -28.53     28.53 o
  -7  11   3        0.03      -28.57     31.54 o
  -6  11   3       14.21       28.28     30.16 o
  -5  11   3        1.40      -29.00     29.00 o
  -4  11   3       94.28       86.94     21.05 o
  -3  11   3        1.22      -27.81     28.57 o
  -2  11   3       20.33        7.98     23.59 o
  -1  11   3       45.40       26.80     16.33 o
   0  11   3        5.42      -11.37     22.75 o
   1  11   3       65.42       38.95     15.18 o
   2  11   3       17.80        2.15     23.50 o
   3  11   3       15.63       26.33     29.94 o
   4  11   3       48.15       57.25     21.42 o
   5  11   3       22.51      -21.16     31.50 o
   6  11   3       49.71       55.19     21.85 o
   7  11   3       19.44        2.68     31.21 o
   8  11   3       91.34       81.34     22.72 o
   9  11   3        4.86      -30.13     30.99 o
  10  11   3       46.04        8.42     31.36 o
  11  11   3       38.10       39.84     21.99 o
  12  11   3       53.47      -10.11     32.14 o
  13  11   3       15.73       56.38     21.05 o
  14  11   3        0.88      -17.88     31.21 o
  15  11   3       37.70       25.00     22.07 o
  -7  12   3        0.09      -29.11     30.45 o
  -6  12   3        1.23      -28.14     28.14 o
  -5  12   3       15.56       -9.06     32.25 o
  -4  12   3        2.14      -10.51     27.45 o
  -3  12   3        0.02       -2.99     19.80 o
  -2  12   3       20.34        9.70     24.46 o
  -1  12   3        8.45      -20.54     20.54 o
   0  12   3        3.19      -12.49     38.28 o
   1  12   3        0.91      -10.42     22.25 o
   2  12   3       17.57        2.81     18.48 o
   3  12   3        1.92      -28.32     32.40 o
   4  12   3        0.60      -17.88     33.05 o
   5  12   3        0.89       -4.48     30.13 o
   6  12   3        1.98       15.02     20.58 o
   7  12   3       34.79      -15.13     32.36 o
 -34   0   4       31.11       83.68     21.27 o
 -33   0   4       23.16       59.53     21.71 o
 -32   0   4       57.10       49.15     21.05 o
 -31   0   4       39.66       42.84     20.22 o
 -30   0   4       83.21       89.35     21.52 o
 -29   0   4       27.89       60.68     19.04 o
 -28   0   4      112.92       91.38     19.00 o
 -27   0   4       28.20       23.12     25.83 o
 -26   0   4      132.29      142.74     19.18 o
 -25   0   4        3.61      -20.01     23.73 o
 -24   0   4       22.08      -11.09     24.64 o
 -23   0   4      809.63      781.33     26.69 o
 -22   0   4      273.72      258.76     19.69 o
 -21   0   4      329.01      310.66     20.01 o
 -20   0   4      700.88      611.82     22.03 o
 -19   0   4      119.16       19.65     24.35 o
 -18   0   4     1299.95     1321.42     27.48 o
 -17   0   4     1542.52     1603.37     28.61 o
 -16   0   4     4173.81     3846.87     38.25 o
 -15   0   4     1360.80     1314.38     23.48 o
 -14   0   4     1610.10     1728.34     25.07 o
 -13   0   4     3114.81     2983.15     30.45 o
 -12   0   4      151.98      156.76     10.40 o
 -11   0   4     8676.78     7564.94     61.25 o
 -10   0   4      250.16      318.72     10.80 o
  -9   0   4     7248.18     6148.75     51.03 o
  -8   0   4    11651.54    11322.75     65.49 o
  -7   0   4     1743.83     1900.48     18.89 o
  -6   0   4     4668.99     4237.87     37.10 o
  -5   0   4      989.46      825.22     12.06 o
  -4   0   4    24682.82    20797.11     73.90 o
  -3   0   4     3777.59     3092.09     27.81 o
  -2   0   4     6217.26     5638.27     46.09 o
  -1   0   4      234.46      194.00      4.18 o
   0   0   4       70.04       68.37      3.52 o
   1   0   4     3582.07     3195.82     40.94 o
   2   0   4     1140.52     1156.14      8.06 o
   3   0   4       13.50       26.36      4.22 o
   4   0   4     4506.06     4632.35     32.68 o
   5   0   4       53.08       43.88      5.27 o
   6   0   4    12468.96    13551.58     59.53 o
   7   0   4       81.60      137.07      7.05 o
   8   0   4     8642.50     8821.89     53.06 o
   9   0   4     5219.09     5040.25     42.41 o
  10   0   4     3836.39     3685.96     33.26 o
  11   0   4     5173.50     4824.77     45.44 o
  12   0   4     1807.51     1740.62     21.02 o
  13   0   4    10414.72    11212.44     74.55 o
  14   0   4      252.77      227.27     11.81 o
  15   0   4     6816.68     6857.95     63.10 o
  16   0   4      659.46      723.64     17.48 o
  17   0   4     3631.08     3623.51     36.01 o
  18   0   4      933.57      938.48     24.20 o
  19   0   4     3885.61     3732.84     40.31 o
  20   0   4     1465.82     1170.08     30.96 o
  21   0   4     3207.04     3102.50     41.32 o
  22   0   4      489.04      363.25     24.46 o
  23   0   4     1463.78     1522.90     31.28 o
  24   0   4      111.79       86.18     18.02 o
  25   0   4      344.44      320.73     20.09 o
  26   0   4       61.53       80.51     15.78 o
  27   0   4        6.86      -14.70     22.97 o
  28   0   4       95.24       99.73     17.34 o
  29   0   4       13.41        5.89     22.50 o
  30   0   4        0.32      -26.80     26.80 o
  31   0   4       22.53       40.49     18.86 o
  32   0   4       28.53       17.48     26.98 o
  33   0   4       63.97       80.62     21.52 o
  34   0   4       11.01       16.29     28.97 o
  35   0   4       22.13       32.43     21.31 o
 -34   1   4        1.11        3.18     21.80 o
 -33   1   4       58.07       55.93     15.76 o
 -32   1   4        2.62       -9.08     20.62 o
 -31   1   4       60.02       52.65     14.86 o
 -30   1   4        5.86       24.88     45.62 o
 -29   1   4       60.57       70.08     22.74 o
 -28   1   4        1.75      -13.12     17.75 o
 -27   1   4       26.27       41.83     12.58 o
 -26   1   4       93.38      126.28     12.97 o
 -25   1   4        3.26       -1.72     13.63 o
 -24   1   4       73.23       78.29     12.54 o
 -23   1   4       61.92       57.40     11.53 o
 -22   1   4       20.30       32.39     19.22 o
 -21   1   4      173.01      162.52     12.77 o
 -20   1   4       36.47        6.04     14.80 o
 -19   1   4      728.95      688.30     15.64 o
 -18   1   4      153.93       99.73     51.76 o
 -17   1   4     2945.97     2813.88     55.60 o
 -16   1   4       22.13       -1.23     12.36 o
 -15   1   4       65.89       72.25      8.49 o
 -14   1   4     4667.92     4291.08     29.50 o
 -13   1   4     2644.62     2480.93     20.12 o
 -12   1   4      854.69      908.08     12.52 o
 -11   1   4     1214.91     1224.91     19.53 o
 -10   1   4     1131.58     1143.99     12.67 o
  -9   1   4     2113.11     2034.85     27.18 o
  -8   1   4       92.03       67.87      9.33 o
  -7   1   4    14113.07    13598.00    244.44 o
  -6   1   4      642.15      652.15     16.49 o
  -5   1   4    22402.87    20128.07    593.09 o
  -4   1   4     1913.68     1765.64     49.66 o
  -3   1   4    16209.95    13388.86    774.04 o
  -2   1   4     3798.63     3788.33    106.23 o
  -1   1   4     6079.05     5122.68    114.27 o
   0   1   4     8251.37     6889.52    110.98 o
   1   1   4     1605.51     1302.31      8.92 o
   2   1   4      356.09      319.35      3.59 o
   3   1   4       37.81       22.69      4.31 o
   4   1   4       65.92       40.69      3.97 o
   5   1   4      295.37      263.57      7.88 o
   6   1   4     6260.72     6293.28     40.42 o
   7   1   4     1981.92     1936.65     14.27 o
   8   1   4     6232.45     6261.67     88.06 o
   9   1   4     2646.87     2919.39     20.67 o
  10   1   4    10290.17    11066.99     46.80 o
  11   1   4        2.10       -4.03      7.69 o
  12   1   4     2305.65     2227.63     16.77 o
  13   1   4      810.37      822.63     11.71 o
  14   1   4      897.31      884.28     12.43 o
  15   1   4        1.22        3.33      8.76 o
  16   1   4      123.20      123.81      7.85 o
  17   1   4      208.23      200.69      9.84 o
  18   1   4      777.92      769.38     14.57 o
  19   1   4     2483.17     2339.30     68.66 o
  20   1   4      913.09      822.57     28.95 o
  21   1   4     1585.73     1499.31     22.05 o
  22   1   4     1328.73     1253.49     41.90 o
  23   1   4      585.01      598.14     25.02 o
  24   1   4      388.65      340.63     21.16 o
  25   1   4      123.69      111.88     13.96 o
  26   1   4       94.71      100.37     16.87 o
  27   1   4        0.36       17.44     15.03 o
  28   1   4       24.29       34.55     17.84 o
  29   1   4       68.30       58.26     13.00 o
  30   1   4       47.47       52.61     13.37 o
  31   1   4      160.08      168.84     15.79 o
  32   1   4       15.27       28.76     14.46 o
  33   1   4        3.28        8.46     19.93 o
  34   1   4      100.00      111.54     21.22 o
  35   1   4        4.50       10.12     21.84 o
 -33   2   4        1.69       22.39     17.54 o
 -32   2   4        9.29       13.76     16.94 o
 -31   2   4       14.46       17.28     19.90 o
 -30   2   4       46.32       60.65     14.00 o
 -29   2   4       37.69       57.02     43.36 o
 -28   2   4       72.59       55.26     14.02 o
 -27   2   4       42.43       48.63     17.97 o
 -26   2   4       99.01       81.75     13.69 o
 -25   2   4        9.16       15.61     32.40 o
 -24   2   4        9.01        2.05     15.81 o
 -23   2   4        3.99        5.39     14.86 o
 -22   2   4       26.20       31.87     12.92 o
 -21   2   4      121.27      126.06     11.55 o
 -20   2   4       48.84       45.46     10.35 o
 -19   2   4       24.00       35.17     15.78 o
 -18   2   4      275.21      269.97     11.51 o
 -17   2   4       28.63        5.09     10.17 o
 -16   2   4      682.22      612.18     36.52 o
 -15   2   4      429.59      434.94     12.19 o
 -14   2   4     1671.15     1631.63     45.35 o
 -13   2   4        7.63       10.91     15.11 o
 -12   2   4       55.52       71.56      7.53 o
 -11   2   4       53.08       56.76      8.38 o
 -10   2   4      960.88      889.01     11.98 o
  -9   2   4       27.20       33.55      6.86 o
  -8   2   4     2727.80     2650.61     47.73 o
  -7   2   4      721.70      774.21     39.46 o
  -6   2   4     4458.29     4525.57    155.87 o
  -5   2   4     5880.58     6064.68    311.42 o
  -4   2   4     5544.88     5532.01    360.50 o
  -3   2   4     9693.70     8900.80    671.52 o
  -2   2   4      149.84      170.57     15.14 o
  -1   2   4    10638.64     9780.77    324.16 o
   0   2   4      141.54      169.01      4.45 o
   1   2   4     4705.96     4507.93     36.59 o
   2   2   4      477.15      510.62     13.54 o
   3   2   4       25.76       20.53      3.88 o
   4   2   4        6.45        4.49      4.52 o
   5   2   4      161.16      201.80      6.21 o
   6   2   4     6230.16     6626.67    100.88 o
   7   2   4       19.14       40.14      4.83 o
   8   2   4     2012.10     2301.12     16.91 o
   9   2   4     2866.04     3196.06     22.87 o
  10   2   4      630.70      688.70     13.04 o
  11   2   4     5014.70     5802.54     37.49 o
  12   2   4        0.81        4.64      6.85 o
  13   2   4      136.35      127.49      7.55 o
  14   2   4       43.90       49.72      6.62 o
  15   2   4        3.78       -2.47     14.57 o
  16   2   4      450.91      481.12     11.24 o
  17   2   4      288.22      268.15     10.21 o
  18   2   4      705.48      730.91     14.08 o
  19   2   4        5.76        0.47      9.90 o
  20   2   4      618.68      648.22     14.46 o
  21   2   4      168.97      146.08     11.82 o
  22   2   4       47.57       45.08     10.02 o
  23   2   4      509.78      509.84     16.51 o
  24   2   4        3.15       -9.39     15.29 o
  25   2   4      227.57      245.85     13.18 o
  26   2   4       32.94       38.02     11.82 o
  27   2   4       61.59       62.88     12.44 o
  28   2   4       17.90       15.32     17.75 o
  29   2   4       15.33       19.61     14.75 o
  30   2   4       10.45       -7.32     19.22 o
  31   2   4       82.11       62.15     29.64 o
  32   2   4       70.24       62.47     27.56 o
  33   2   4       36.86       48.43     14.67 o
  34   2   4        7.00      -21.67     21.67 o
  35   2   4       51.65       47.24     15.84 o
 -33   3   4        7.35       11.31     17.70 o
 -32   3   4        0.20       -3.36     19.88 o
 -31   3   4        2.03        9.77     21.10 o
 -30   3   4        6.68      -17.74     20.84 o
 -29   3   4       51.94       54.82     14.97 o
 -28   3   4       36.36        1.95     20.41 o
 -27   3   4      112.59      109.04     30.72 o
 -26   3   4        1.19       15.79     17.34 o
 -25   3   4      270.11      309.99     16.08 o
 -24   3   4        5.08       24.17     15.69 o
 -23   3   4       59.48       69.50     12.20 o
 -22   3   4       47.38       55.95     11.92 o
 -21   3   4        0.22      -10.14     16.06 o
 -20   3   4       27.54        5.22     12.72 o
 -19   3   4       20.94       22.09     11.16 o
 -18   3   4       56.23       48.89      9.79 o
 -17   3   4       88.16       70.70     10.03 o
 -16   3   4       51.13       56.65      9.11 o
 -15   3   4       80.93       75.09      9.42 o
 -14   3   4      560.00      534.66     12.72 o
 -13   3   4        3.93      -11.76     21.18 o
 -12   3   4      119.27      118.47     16.29 o
 -11   3   4     1499.88     1554.18     16.69 o
 -10   3   4     1601.85     1470.11     32.47 o
  -9   3   4     1307.77     1192.99     34.58 o
  -8   3   4      397.45      401.95     15.46 o
  -7   3   4     8306.62     8159.93    241.69 o
  -6   3   4      453.74      450.11     14.97 o
  -5   3   4      596.15      565.40     24.85 o
  -4   3   4      483.14      524.76     45.60 o
  -3   3   4      963.58     1119.27     73.37 o
  -2   3   4     4771.92     4877.55    214.26 o
  -1   3   4        4.62       37.44      3.57 o
   0   3   4       45.95       41.15      5.55 o
   1   3   4       31.95       28.80      3.37 o
   2   3   4      698.43      793.10     11.10 o
   3   3   4     3843.95     3748.41    201.96 o
   4   3   4     1266.69     1428.64     49.75 o
   5   3   4     1907.59     1964.86     67.88 o
   6   3   4     1332.70     1584.86     42.01 o
   7   3   4     4285.99     4761.68     84.84 o
   8   3   4     1242.03     1482.35     14.10 o
   9   3   4     1134.88     1133.88     27.83 o
  10   3   4       11.34       -0.81      8.79 o
  11   3   4     1296.72     1440.74     15.05 o
  12   3   4      403.20      485.26     27.47 o
  13   3   4        5.08       14.70      9.77 o
  14   3   4      646.43      691.42     12.54 o
  15   3   4      677.34      701.24     13.27 o
  16   3   4     1368.46     1328.52     17.40 o
  17   3   4        0.78       11.79     11.78 o
  18   3   4       16.69       11.82     10.36 o
  19   3   4       82.78       82.12      9.77 o
  20   3   4      132.07      117.00     10.75 o
  21   3   4      325.54      291.10     12.84 o
  22   3   4      111.89      108.94     11.42 o
  23   3   4      171.86      166.05     12.39 o
  24   3   4      107.81      107.40     20.91 o
  25   3   4      474.17      509.71     39.78 o
  26   3   4        0.25       -3.45     17.98 o
  27   3   4       63.08       64.40     39.95 o
  28   3   4       41.45       40.60     16.56 o
  29   3   4        0.04      -25.15     45.65 o
  30   3   4        0.99        0.67     20.50 o
  31   3   4        0.07      -18.34     20.13 o
  32   3   4        2.03       11.35     19.96 o
  33   3   4        2.21        4.52     20.83 o
  34   3   4       13.95       12.86     17.79 o
 -32   4   4       22.79       -7.95     30.45 o
 -31   4   4        1.62      -18.39     28.79 o
 -30   4   4        2.76       27.19     19.51 o
 -29   4   4        0.72      -19.58     27.77 o
 -28   4   4        1.64       24.17     25.69 o
 -27   4   4        0.45       39.59     18.13 o
 -26   4   4        1.87       17.23     25.11 o
 -25   4   4        7.78        7.05     25.54 o
 -24   4   4        0.33      -18.28     24.09 o
 -23   4   4       31.07       11.92     17.45 o
 -22   4   4       31.67       34.24     16.36 o
 -21   4   4      140.25      150.94     18.46 o
 -20   4   4       30.46        2.82     22.36 o
 -19   4   4      361.02      342.87     20.37 o
 -18   4   4        5.87       -9.50     20.95 o
 -17   4   4      530.37      548.69     20.95 o
 -16   4   4       85.93      115.94     14.34 o
 -15   4   4       11.38       35.18     12.82 o
 -14   4   4       37.77       45.26     13.95 o
 -13   4   4      327.86      314.56     17.45 o
 -12   4   4      476.25      487.06     18.02 o
 -11   4   4      183.37      209.60     14.38 o
 -10   4   4      367.32      362.17     15.46 o
  -9   4   4     1108.21     1127.31     21.49 o
  -8   4   4     1938.98     1903.88     25.76 o
  -7   4   4      623.34      656.50     15.82 o
  -6   4   4     1986.93     2029.54     25.29 o
  -5   4   4        0.67       11.59     12.46 o
  -4   4   4     1200.31     1298.78     19.73 o
  -3   4   4     1169.67     1233.83     19.22 o
  -2   4   4     1287.25     1242.25     82.48 o
  -1   4   4     3645.55     3861.46    193.38 o
   0   4   4        2.71       13.67     13.06 o
   1   4   4       22.15       12.42     14.46 o
   2   4   4      574.47      629.59     10.44 o
   3   4   4      221.15      241.35     11.27 o
   4   4   4      594.17      613.99     14.48 o
   5   4   4      284.73      297.55     11.78 o
   6   4   4      180.64      159.25     10.29 o
   7   4   4     1149.41     1273.92     19.91 o
   8   4   4       95.16      115.62      9.97 o
   9   4   4      133.34      146.14     10.58 o
  10   4   4       23.29       26.94      9.46 o
  11   4   4       31.87        3.93     15.56 o
  12   4   4        3.67       25.18     11.05 o
  13   4   4      966.70     1049.34     22.79 o
  14   4   4      277.77      310.99     17.48 o
  15   4   4     1209.40     1283.75     26.33 o
  16   4   4      231.40      247.20     18.13 o
  17   4   4      778.69      799.24     23.19 o
  18   4   4       17.10      -13.40     20.69 o
  19   4   4      494.07      467.85     20.95 o
  20   4   4       45.35       32.76     15.71 o
  21   4   4      307.98      270.24     19.40 o
  22   4   4      279.38      278.37     20.33 o
  23   4   4        1.99       -3.97     22.50 o
  24   4   4      143.60      171.09     17.59 o
  25   4   4       86.15       87.19     18.89 o
  26   4   4      168.92      178.07     20.26 o
  27   4   4        1.74       35.80     18.39 o
  28   4   4        2.40       16.07     26.91 o
  29   4   4       13.69       20.62     25.18 o
  30   4   4        1.54      -30.02     30.02 o
  31   4   4        2.67       31.10     19.00 o
  32   4   4       14.83       26.44     19.69 o
  33   4   4        3.94       54.26     18.89 o
 -31   5   4       57.82       30.42     33.77 o
 -30   5   4        0.84       41.61     19.91 o
 -29   5   4       30.42       44.79     20.84 o
 -28   5   4        0.15       21.20     19.18 o
 -27   5   4       52.90       20.22     28.90 o
 -26   5   4       14.82        3.90     28.10 o
 -25   5   4      166.12      138.16     21.23 o
 -24   5   4        0.95       -3.64     26.00 o
 -23   5   4      150.22      137.76     19.83 o
 -22   5   4       24.68        7.77     24.24 o
 -21   5   4      202.59      203.64     19.33 o
 -20   5   4       72.55       95.10     16.54 o
 -19   5   4      123.86      138.05     17.81 o
 -18   5   4      305.56      303.36     19.15 o
 -17   5   4      139.21      153.10     16.98 o
 -16   5   4      309.38      267.54     18.68 o
 -15   5   4      386.05      386.15     19.33 o
 -14   5   4      637.61      577.22     22.32 o
 -13   5   4      747.16      793.39     23.33 o
 -12   5   4      612.57      632.37     22.57 o
 -11   5   4     1115.50     1115.83     25.18 o
 -10   5   4       40.96       15.42     21.63 o
  -9   5   4      763.57      786.85     21.38 o
  -8   5   4     1546.92     1638.91     26.58 o
  -7   5   4       83.21       83.86     12.21 o
  -6   5   4       23.67       12.35     15.02 o
  -5   5   4       51.90       78.37     10.36 o
  -4   5   4      229.52      247.92     12.21 o
  -3   5   4      365.00      433.97     14.99 o
  -2   5   4      387.58      429.78     11.41 o
  -1   5   4     1350.08     1437.67     70.67 o
   0   5   4       26.52       19.32      8.96 o
   1   5   4     3536.39     3731.79     86.78 o
   2   5   4       83.36       85.79      9.42 o
   3   5   4     1231.06     1301.05     21.71 o
   4   5   4      530.11      611.93     16.36 o
   5   5   4      451.43      446.64     15.49 o
   6   5   4      809.38      888.97     19.15 o
   7   5   4     1386.26     1471.32     24.06 o
   8   5   4      445.06      487.35     16.51 o
   9   5   4        3.70      -10.36     16.43 o
  10   5   4      586.46      605.90     18.35 o
  11   5   4     2319.55     2411.67     32.18 o
  12   5   4      933.95      973.30     23.62 o
  13   5   4     1895.71     1992.11     31.43 o
  14   5   4     1041.11     1098.85     25.79 o
  15   5   4      136.60      140.62     17.52 o
  16   5   4     1903.17     1983.02     33.73 o
  17   5   4      341.82      369.07     19.83 o
  18   5   4      750.47      785.78     24.82 o
  19   5   4       21.79       13.44     20.66 o
  20   5   4      221.13      222.71     17.48 o
  21   5   4       45.27        9.79     23.37 o
  22   5   4       14.50       -4.08     20.58 o
  23   5   4       17.16        5.34     22.94 o
  24   5   4       99.68       92.43     19.04 o
  25   5   4       16.65       18.39     17.77 o
  26   5   4       26.64        2.42     26.40 o
  27   5   4       26.40       71.63     19.51 o
  28   5   4      118.62      125.44     22.07 o
  29   5   4        0.67      -28.10     28.10 o
  30   5   4       87.10      110.67     22.54 o
  31   5   4        6.91      -14.84     29.84 o
  32   5   4        0.23       54.62     18.46 o
 -29   6   4       45.07       51.29     22.68 o
 -28   6   4       52.96       66.71     22.47 o
 -27   6   4       10.38        8.60     28.32 o
 -26   6   4      135.48      158.92     22.47 o
 -25   6   4        0.71      -27.38     27.38 o
 -24   6   4       58.33       92.50     19.51 o
 -23   6   4       11.32       -3.72     27.19 o
 -22   6   4      150.51      167.99     20.19 o
 -21   6   4       20.38      -10.36     25.00 o
 -20   6   4       43.56       32.07     17.08 o
 -19   6   4       19.60       -4.22     22.65 o
 -18   6   4      204.72      217.94     20.19 o
 -17   6   4       28.62       19.98     16.58 o
 -16   6   4      353.85      369.32     20.95 o
 -15   6   4        4.97      -21.02     21.96 o
 -14   6   4      964.62      978.90     27.19 o
 -13   6   4       10.65       -0.87     21.27 o
 -12   6   4     1219.01     1216.82     28.35 o
 -11   6   4       19.87       19.76     22.39 o
 -10   6   4     1273.06     1269.66     27.99 o
  -9   6   4       77.12       79.75     15.06 o
  -8   6   4      568.55      555.99     19.80 o
  -7   6   4      286.83      330.64     16.90 o
  -6   6   4      436.43      439.18     18.24 o
  -5   6   4     2114.54     2195.65     31.85 o
  -4   6   4      227.05      205.12     16.47 o
  -3   6   4     3363.23     3447.87     38.03 o
  -2   6   4     1284.00     1287.86     73.25 o
  -1   6   4     2078.81     2152.83     80.22 o
   0   6   4      491.15      495.46     13.74 o
   1   6   4     5562.70     5783.12    152.64 o
   2   6   4     3741.42     4037.41     66.91 o
   3   6   4     1567.40     1592.57     27.12 o
   4   6   4     1026.69     1169.36     24.35 o
   5   6   4     1093.80     1214.54     24.20 o
   6   6   4      315.83      340.28     15.89 o
   7   6   4      791.66      832.98     21.31 o
   8   6   4      168.42      194.57     13.95 o
   9   6   4      234.07      230.91     16.00 o
  10   6   4       98.10       83.48     14.05 o
  11   6   4      825.83      875.93     23.12 o
  12   6   4      312.73      348.69     18.53 o
  13   6   4      311.00      331.97     18.68 o
  14   6   4      484.59      456.40     21.60 o
  15   6   4      466.13      400.02     21.71 o
  16   6   4      799.76      755.80     25.07 o
  17   6   4       15.53       11.81     21.23 o
  18   6   4       87.12      104.28     16.22 o
  19   6   4        2.79       19.69     14.48 o
  20   6   4        4.65       11.30     22.65 o
  21   6   4       13.10       35.87     15.24 o
  22   6   4       69.24       -4.44     25.79 o
  23   6   4       21.04       17.34     24.13 o
  24   6   4        2.93        8.46     18.10 o
  25   6   4      218.14      204.55     23.30 o
  26   6   4       53.57       14.13     21.05 o
  27   6   4      152.56      149.86     22.75 o
  28   6   4       13.59       15.31     29.11 o
  29   6   4       67.23       73.72     21.52 o
  30   6   4        5.24      -30.52     30.52 o
 -27   7   4       46.49        9.21     32.97 o
 -26   7   4       20.64      -17.81     32.29 o
 -25   7   4       77.65       69.46     21.56 o
 -24   7   4        8.90        1.37     29.80 o
 -23   7   4      119.56      120.67     21.78 o
 -22   7   4        1.44       -3.90     27.56 o
 -21   7   4      220.31      219.17     23.44 o
 -20   7   4        0.32       -3.64     26.44 o
 -19   7   4      163.62      202.92     20.66 o
 -18   7   4       36.62        5.71     25.69 o
 -17   7   4       98.26       93.30     18.06 o
 -16   7   4       44.91       55.69     17.34 o
 -15   7   4       58.28       52.55     17.74 o
 -14   7   4        3.94       14.77     21.34 o
 -13   7   4       72.71       46.05     16.58 o
 -12   7   4        4.10       15.09     20.09 o
 -11   7   4      146.51      122.08     16.54 o
 -10   7   4       47.95       39.80     15.60 o
  -9   7   4       43.50       40.89     14.77 o
  -8   7   4       13.62        9.13     13.33 o
  -7   7   4      168.60      180.20     16.07 o
  -6   7   4      148.46      126.67     16.00 o
  -5   7   4       83.45       74.37     15.75 o
  -4   7   4      883.49      969.51     25.43 o
  -3   7   4       68.57       73.68     17.01 o
  -2   7   4     1809.42     1722.61     49.62 o
  -1   7   4      860.90      797.15     32.61 o
   0   7   4      712.07      730.67     37.26 o
   1   7   4      690.48      732.96     16.60 o
   2   7   4      914.69      917.55     29.49 o
   3   7   4     1559.27     1538.97     29.51 o
   4   7   4      432.34      457.63     20.48 o
   5   7   4      794.64      851.58     24.06 o
   6   7   4      535.06      513.25     20.87 o
   7   7   4      991.10     1065.08     26.18 o
   8   7   4      280.58      276.46     18.57 o
   9   7   4      539.22      510.79     21.52 o
  10   7   4      616.16      621.14     23.55 o
  11   7   4      557.49      569.85     23.19 o
  12   7   4      226.03      231.27     19.47 o
  13   7   4      333.67      342.31     20.44 o
  14   7   4       25.89       44.13     15.67 o
  15   7   4      196.32      170.15     18.97 o
  16   7   4       23.83       51.90     15.24 o
  17   7   4      111.76       94.20     17.45 o
  18   7   4       25.31       32.03     16.51 o
  19   7   4       69.39       59.53     17.95 o
  20   7   4       28.14        0.00     25.43 o
  21   7   4        8.85       23.51     23.80 o
  22   7   4       86.61       88.97     19.76 o
  23   7   4        2.73       23.95     26.40 o
  24   7   4      163.83      168.82     22.03 o
  25   7   4        0.68      -30.05     30.05 o
  26   7   4      135.77      148.92     22.18 o
  27   7   4        2.41      -31.10     31.10 o
  28   7   4       77.79       63.53     23.01 o
  29   7   4        0.06       -1.56     29.04 o
 -25   8   4        1.52       12.39     31.10 o
 -24   8   4       53.95        1.52     31.43 o
 -23   8   4       11.09       46.16     20.12 o
 -22   8   4       72.55       11.38     30.99 o
 -21   8   4        3.91        8.24     28.35 o
 -20   8   4      179.14      159.39     22.83 o
 -19   8   4        2.20       10.36     27.34 o
 -18   8   4      123.99      123.92     21.13 o
 -17   8   4        0.60        7.77     18.39 o
 -16   8   4       89.49       93.01     20.37 o
 -15   8   4       23.39       45.58     18.28 o
 -14   8   4        4.24       15.46     26.11 o
 -13   8   4       68.39       52.95     18.68 o
 -12   8   4        0.49       21.85     15.64 o
 -11   8   4       73.48       76.36     16.51 o
 -10   8   4        7.03       17.12     20.91 o
  -9   8   4       63.30       72.52     16.07 o
  -8   8   4       22.38       27.59     15.49 o
  -7   8   4      275.89      252.22     19.98 o
  -6   8   4       16.98       20.29     21.96 o
  -5   8   4       22.04       17.77     15.31 o
  -4   8   4       53.92       18.06     22.83 o
  -3   8   4       62.61       75.13     16.07 o
  -2   8   4        7.55       -7.50     14.41 o
  -1   8   4       23.03       43.49      9.87 o
   0   8   4       32.65       26.80     10.12 o
   1   8   4       44.68       29.34     10.31 o
   2   8   4       52.38       47.74     10.57 o
   3   8   4       20.10       10.58     19.94 o
   4   8   4      198.22      238.28     17.92 o
   5   8   4       56.42       71.74     16.14 o
   6   8   4      553.80      557.61     23.55 o
   7   8   4      183.58      171.71     19.47 o
   8   8   4      753.63      774.72     26.47 o
   9   8   4       74.19       15.96     26.00 o
  10   8   4      358.13      361.41     23.41 o
  11   8   4       49.16       18.53     27.38 o
  12   8   4      452.55      431.84     24.89 o
  13   8   4       69.13       67.47     17.34 o
  14   8   4       14.50       16.29     17.12 o
  15   8   4       53.83       39.48     17.99 o
  16   8   4        4.10      -15.53     24.53 o
  17   8   4       76.20       93.95     18.39 o
  18   8   4        6.35       15.46     25.76 o
  19   8   4       47.36       43.37     20.58 o
  20   8   4        0.09       23.80     26.04 o
  21   8   4       91.10       95.75     21.60 o
  22   8   4        1.17       50.82     19.44 o
  23   8   4       62.74       43.41     22.25 o
  24   8   4        0.74       33.84     20.73 o
  25   8   4       25.44       21.81     31.57 o
  26   8   4        0.31       13.51     29.98 o
 -22   9   4        2.32       -9.31     32.29 o
 -21   9   4        3.05      -29.55     29.55 o
 -20   9   4        3.22       -5.85     30.02 o
 -19   9   4        5.05       -7.15     29.11 o
 -18   9   4        1.93      -23.66     29.55 o
 -17   9   4       39.18        4.66     21.02 o
 -16   9   4        4.89       -5.16     27.70 o
 -15   9   4        3.25       -5.09     27.95 o
 -14   9   4        2.54       -8.70     27.23 o
 -13   9   4        0.49       -2.42     28.32 o
 -12   9   4        0.56       -6.00     26.51 o
 -11   9   4        0.18       51.83     17.37 o
 -10   9   4       85.40      109.62     19.33 o
  -9   9   4       52.19       32.68     18.13 o
  -8   9   4        5.81       41.39     16.87 o
  -7   9   4      257.94      260.64     21.92 o
  -6   9   4       26.57       36.48     18.64 o
  -5   9   4      218.34      171.06     21.09 o
  -4   9   4        0.15        0.00     25.47 o
  -3   9   4      154.94      118.58     20.19 o
  -2   9   4        6.16       13.27     12.91 o
  -1   9   4       11.27       -5.57     11.15 o
   0   9   4        1.28        0.60     15.10 o
   1   9   4      124.30      109.50     16.52 o
   2   9   4      106.67      123.84     12.57 o
   3   9   4        5.26        1.01     21.63 o
   4   9   4       44.32       37.39     16.36 o
   5   9   4        5.26      -22.79     22.79 o
   6   9   4       90.69       84.30     18.42 o
   7   9   4        3.18      -25.07     25.07 o
   8   9   4        7.97        4.22     25.65 o
   9   9   4       16.21       38.64     17.30 o
  10   9   4        0.29       12.14     25.90 o
  11   9   4       34.01       19.98     26.62 o
  12   9   4        5.06       -3.46     18.02 o
  13   9   4       36.14       47.17     18.02 o
  14   9   4        0.37       -3.57     27.59 o
  15   9   4       23.62       48.66     18.57 o
  16   9   4        0.79       18.64     27.95 o
  17   9   4       19.71        8.84     27.01 o
  18   9   4        0.45        7.95     29.37 o
  19   9   4        0.86       -1.37     30.78 o
  20   9   4        6.11       -4.15     28.90 o
  21   9   4       13.14       12.79     30.67 o
  22   9   4       10.32        0.00     31.39 o
  23   9   4       18.31       13.58     31.92 o
 -19  10   4        0.05       -7.88     28.93 o
 -18  10   4        2.81        2.32     21.60 o
 -17  10   4        2.60       14.73     29.22 o
 -16  10   4       14.93      -29.84     29.84 o
 -15  10   4        2.17      -24.13     29.15 o
 -14  10   4       19.38       25.76     20.44 o
 -13  10   4        0.03       -1.37     25.79 o
 -12  10   4        3.82       29.40     18.82 o
 -11  10   4        0.02        0.00     26.91 o
 -10  10   4        0.42        7.77     27.59 o
  -9  10   4       34.25        8.77     28.03 o
  -8  10   4        0.03        8.66     28.28 o
  -7  10   4       15.24        7.30     28.64 o
  -6  10   4       72.13       39.77     20.98 o
  -5  10   4       12.18       23.30     19.73 o
  -4  10   4        8.91      -11.88     28.14 o
  -3  10   4       20.08       20.66     19.65 o
  -2  10   4       16.21        5.81     19.26 o
  -1  10   4        0.49       28.30     12.62 o
   0  10   4        6.39      -18.91     18.91 o
   1  10   4      162.81      176.86     14.67 o
   2  10   4      100.93      112.49     14.44 o
   3  10   4       75.07      109.84     20.05 o
   4  10   4       52.19       74.51     20.26 o
   5  10   4       22.82       34.67     18.71 o
   6  10   4       25.53       17.74     25.96 o
   7  10   4       41.21       79.89     19.33 o
   8  10   4        1.09        0.00     25.79 o
   9  10   4        3.18       -8.57     27.23 o
  10  10   4       12.52       16.29     27.16 o
  11  10   4        7.16      -27.85     27.85 o
  12  10   4       33.67       57.47     19.18 o
  13  10   4        8.68       11.81     19.11 o
  14  10   4       46.15       24.09     31.46 o
  15  10   4        1.95       20.44     26.62 o
  16  10   4       28.85      -29.62     29.62 o
  17  10   4        4.46        8.46     29.29 o
  18  10   4        8.93        0.00     29.94 o
  19  10   4        0.45       12.03     30.45 o
  20  10   4        7.62      -16.83     33.37 o
 -14  11   4       17.43        1.56     28.97 o
 -13  11   4       17.15        7.62     32.03 o
 -12  11   4        1.71      -30.67     30.67 o
 -11  11   4       60.71       58.23     21.45 o
 -10  11   4       13.07       23.26     30.56 o
  -9  11   4        9.98      -31.21     31.21 o
  -8  11   4       26.60      -32.61     32.61 o
  -7  11   4       53.36       -9.64     32.68 o
  -6  11   4       38.38       44.35     20.73 o
  -5  11   4       10.46      -29.08     29.08 o
  -4  11   4       28.75       28.24     20.55 o
  -3  11   4       28.24        8.70     20.91 o
  -2  11   4       15.33       18.06     16.39 o
  -1  11   4       21.86      -19.42     45.74 o
   0  11   4      107.20       94.52     15.53 o
   1  11   4       74.01       79.16     38.14 o
   2  11   4       19.22       18.18     16.60 o
   3  11   4        4.41      -31.71     31.71 o
   4  11   4      211.77      202.12     24.53 o
   5  11   4       13.90      -13.37     30.05 o
   6  11   4      107.78       -1.34     33.52 o
   7  11   4        9.36       31.78     21.52 o
   8  11   4        2.67       19.15     20.55 o
   9  11   4       33.19       69.75     20.62 o
  10  11   4       10.64       22.65     29.76 o
  11  11   4       38.82       27.23     31.03 o
  12  11   4        3.89       -7.26     29.80 o
  13  11   4       51.41       47.90     21.85 o
  14  11   4       10.52      -16.51     29.66 o
  15  11   4        0.47      -30.60     30.60 o
  -5  12   4        1.18       -6.10     21.78 o
  -4  12   4       21.94       52.34     20.55 o
  -3  12   4        2.60      -28.79     30.56 o
  -2  12   4       25.23        3.64     17.95 o
  -1  12   4        4.33      -11.00     16.79 o
   0  12   4       17.54       40.48     16.78 o
   1  12   4        9.48        0.04     21.50 o
   2  12   4       23.18       13.75     17.92 o
   3  12   4       43.08       14.27     23.95 o
   4  12   4       58.36       31.57     23.91 o
   5  12   4       31.66       19.62     32.68 o
   6  12   4       10.40       27.27     30.81 o
 -33   1   5        2.19      -10.67     21.34 o
 -32   1   5       37.00       68.41     15.19 o
 -31   1   5        2.39       -2.16     28.59 o
 -30   1   5       46.77       48.44     14.08 o
 -29   1   5        0.87       -2.01     19.58 o
 -28   1   5       94.53       94.60     13.94 o
 -27   1   5       18.27       31.11     14.41 o
 -26   1   5       54.00       55.38     12.55 o
 -25   1   5       53.83       47.32     17.52 o
 -24   1   5       70.88       52.74     29.17 o
 -23   1   5       29.63       24.89     10.78 o
 -22   1   5      268.72      257.11     12.90 o
 -21   1   5      168.92      144.70     16.40 o
 -20   1   5      610.63      564.69     15.76 o
 -19   1   5       60.55       24.07     15.89 o
 -18   1   5     1015.28     1037.99     19.63 o
 -17   1   5       28.95       11.60     29.02 o
 -16   1   5     1427.41     1380.02     18.30 o
 -15   1   5       12.63       24.14      8.42 o
 -14   1   5       39.33       25.39     14.25 o
 -13   1   5       63.75       60.14      7.17 o
 -12   1   5      127.94      138.99      7.47 o
 -11   1   5      514.90      560.00     10.35 o
 -10   1   5     2416.95     2126.56     17.26 o
  -9   1   5     4320.06     4131.17    102.90 o
  -8   1   5     4294.55     4270.83     39.40 o
  -7   1   5     3108.12     2808.56     76.90 o
  -6   1   5      144.80      167.71     16.16 o
  -5   1   5     3869.86     3377.45     69.80 o
  -4   1   5        5.27       -6.09      6.09 o
  -3   1   5     2943.61     2665.22    151.54 o
  -2   1   5     6969.34     6077.53    111.52 o
  -1   1   5       31.61       22.91      2.55 o
   0   1   5     4723.05     3847.30     56.40 o
   1   1   5      815.44      689.99      5.30 o
   2   1   5        5.13        1.36      3.57 o
   3   1   5      740.88      812.33     20.17 o
   4   1   5        8.14       16.25      3.38 o
   5   1   5      535.51      609.65     11.65 o
   6   1   5       58.96       47.54      9.98 o
   7   1   5      897.51      809.76      9.20 o
   8   1   5     2922.21     2895.56     20.67 o
   9   1   5      209.68      197.41      6.77 o
  10   1   5    10616.71    11734.34     50.07 o
  11   1   5     1086.69     1288.36     13.40 o
  12   1   5     4686.27     4887.49     30.23 o
  13   1   5       75.83       86.84      6.67 o
  14   1   5     2700.14     2929.68     21.17 o
  15   1   5       62.40       60.82      7.08 o
  16   1   5       54.36       61.18     11.21 o
  17   1   5      531.41      536.15     12.03 o
  18   1   5      183.44      195.63      9.94 o
  19   1   5       47.62       71.93      9.20 o
  20   1   5      116.63      115.58     10.64 o
  21   1   5      601.88      600.07     15.51 o
  22   1   5       43.27        7.83     20.03 o
  23   1   5      438.74      441.75     14.63 o
  24   1   5        0.29      -15.40     15.40 o
  25   1   5      234.73      230.78     12.96 o
  26   1   5        1.11       -4.50     18.82 o
  27   1   5      325.31      341.92     22.39 o
  28   1   5       40.80       51.13     12.32 o
  29   1   5       66.41       80.24     13.19 o
  30   1   5       18.29       23.34     15.28 o
  31   1   5       56.87       28.43     17.04 o
  32   1   5        2.52        1.07     16.23 o
  33   1   5        6.03      -12.20     20.25 o
  34   1   5        0.53        9.82     16.80 o
  35   1   5        5.56       28.76     24.11 o
 -33   2   5       23.99       34.69     15.81 o
 -32   2   5       27.61       20.53     17.26 o
 -31   2   5       42.21       20.00     20.89 o
 -30   2   5       21.91       -0.71     20.98 o
 -29   2   5       43.10       49.73     20.05 o
 -28   2   5        8.47       36.97     21.47 o
 -27   2   5       94.11      111.60     13.73 o
 -26   2   5       48.80       58.60     13.28 o
 -25   2   5      158.96      188.52     13.79 o
 -24   2   5        1.92       -5.57     17.30 o
 -23   2   5      106.30      105.99     21.22 o
 -22   2   5      168.00      161.91     14.53 o
 -21   2   5      222.34      224.22     12.99 o
 -20   2   5      135.21      125.82     18.28 o
 -19   2   5      620.08      563.28     14.83 o
 -18   2   5       84.55       73.23     10.10 o
 -17   2   5      224.64      210.61     10.65 o
 -16   2   5       11.68      -10.19     19.27 o
 -15   2   5     2192.20     1966.80     33.95 o
 -14   2   5     1710.47     1634.73     18.77 o
 -13   2   5      144.08      135.14      8.64 o
 -12   2   5       33.68       46.83      8.22 o
 -11   2   5      226.18      250.20      8.34 o
 -10   2   5      948.45      852.70     39.04 o
  -9   2   5        7.73       -3.22      8.48 o
  -8   2   5     6440.20     5875.27    124.81 o
  -7   2   5      301.47      348.94     18.37 o
  -6   2   5    12307.35    11950.26    653.62 o
  -5   2   5     3308.01     2951.39    195.40 o
  -4   2   5     9652.96     8830.35    612.22 o
  -3   2   5     8575.64     8037.59    594.02 o
  -2   2   5     2031.23     1973.56     55.76 o
  -1   2   5     6348.58     5609.13    164.90 o
   0   2   5     3617.87     3385.01     38.92 o
   1   2   5     5414.97     4741.31     61.36 o
   2   2   5     6650.69     5987.97    107.61 o
   3   2   5      611.87      549.22     27.32 o
   4   2   5    15529.95    14559.23    667.30 o
   5   2   5     2757.65     2924.30    111.83 o
   6   2   5     6170.16     6037.61    123.08 o
   7   2   5      480.25      493.47     20.16 o
   8   2   5     6541.44     7228.95    148.92 o
   9   2   5     2956.05     3300.87     46.88 o
  10   2   5      621.05      605.82     21.43 o
  11   2   5     2058.13     2066.53     16.92 o
  12   2   5       87.26       73.46     16.18 o
  13   2   5      658.50      635.33     11.08 o
  14   2   5      309.23      373.19      9.53 o
  15   2   5      174.01      178.23      8.39 o
  16   2   5       96.31      104.02     11.61 o
  17   2   5       22.22       38.10      7.86 o
  18   2   5       47.09       60.80     11.16 o
  19   2   5      458.94      412.74     12.41 o
  20   2   5       97.29      102.85     10.06 o
  21   2   5      119.50      131.49     10.68 o
  22   2   5      331.47      329.01     13.42 o
  23   2   5       36.03       24.63     14.31 o
  24   2   5      233.92      219.69     17.81 o
  25   2   5       15.69      -17.41     17.41 o
  26   2   5      491.90      455.73     22.85 o
  27   2   5      121.99      120.47     16.56 o
  28   2   5      289.26      278.14     16.14 o
  29   2   5       44.86       41.73     15.96 o
  30   2   5      120.08      121.21     15.13 o
  31   2   5        1.30        5.96     19.63 o
  32   2   5      140.96      145.25     17.41 o
  33   2   5        5.03       21.82     34.15 o
  34   2   5       77.49      100.24     15.80 o
 -32   3   5       13.12       49.39     14.66 o
 -31   3   5       28.14        9.80     21.62 o
 -30   3   5       58.34       93.63     14.62 o
 -29   3   5       18.31        6.38     20.72 o
 -28   3   5      117.26      118.14     15.43 o
 -27   3   5        1.87        9.64     18.61 o
 -26   3   5      114.94      129.67     33.93 o
 -25   3   5       71.96       66.81     13.80 o
 -24   3   5      396.65      390.06     24.73 o
 -23   3   5      106.80      119.58     13.81 o
 -22   3   5      286.25      261.38     14.92 o
 -21   3   5      217.38      239.08     13.71 o
 -20   3   5      260.12      231.92     13.08 o
 -19   3   5      190.43      215.51     20.35 o
 -18   3   5      113.50      101.73     10.22 o
 -17   3   5      132.08      128.76     19.31 o
 -16   3   5      214.43      202.65     14.02 o
 -15   3   5        1.81       -1.89      9.83 o
 -14   3   5      279.27      260.90     10.92 o
 -13   3   5      683.26      659.25     24.84 o
 -12   3   5     1744.57     1678.10     39.95 o
 -11   3   5      607.35      618.45     24.85 o
 -10   3   5     1966.42     1899.30     18.30 o
  -9   3   5      969.98      959.30     13.40 o
  -8   3   5     1367.41     1372.34     35.56 o
  -7   3   5     1771.82     1819.90     51.22 o
  -6   3   5     1025.97     1026.04     42.97 o
  -5   3   5      306.59      302.28     21.58 o
  -4   3   5      282.47      270.90     38.23 o
  -3   3   5     2731.49     2757.88    260.48 o
  -2   3   5     2497.46     2428.55     78.73 o
  -1   3   5     6730.78     6411.79    235.07 o
   0   3   5     7633.29     7272.98    223.92 o
   1   3   5     5885.55     5487.61     73.35 o
   2   3   5     5697.28     5333.05     82.99 o
   3   3   5    12323.42    11379.05    935.00 o
   4   3   5     2862.16     2916.13    130.97 o
   5   3   5     6485.76     6437.73    221.22 o
   6   3   5      440.74      432.86     17.61 o
   7   3   5     3556.93     3694.49     34.44 o
   8   3   5      631.08      672.81     20.44 o
   9   3   5      721.65      838.34     11.60 o
  10   3   5      440.59      442.86      9.55 o
  11   3   5      232.55      239.00      8.26 o
  12   3   5     1150.67     1292.91     18.78 o
  13   3   5      738.81      771.88     12.85 o
  14   3   5     1124.95     1169.76     15.68 o
  15   3   5      453.09      439.98     14.82 o
  16   3   5       19.55        9.56     11.85 o
  17   3   5     2101.53     2083.17     22.08 o
  18   3   5       57.65       52.86      9.84 o
  19   3   5     1025.97     1020.47     17.35 o
  20   3   5       43.37        8.39     11.68 o
  21   3   5      281.27      303.89     12.72 o
  22   3   5       62.79       42.40     11.52 o
  23   3   5      348.85      351.21     14.47 o
  24   3   5      182.45      159.96     14.34 o
  25   3   5      295.76      306.37     15.15 o
  26   3   5       50.80       63.63     40.92 o
  27   3   5      280.73      294.38     16.11 o
  28   3   5        0.87      -11.38     18.32 o
  29   3   5      379.40      381.34     21.80 o
  30   3   5        0.38       -2.90     20.00 o
  31   3   5      223.75      206.51     16.88 o
  32   3   5        8.85       25.22     16.58 o
  33   3   5       34.93       49.84     14.65 o
  34   3   5        1.57       14.79     14.75 o
 -31   4   5        4.57       29.76     30.49 o
 -30   4   5        0.31       12.03     28.39 o
 -29   4   5       10.71       -4.37     26.54 o
 -28   4   5       21.30       55.04     19.40 o
 -27   4   5       84.79       60.93     21.09 o
 -26   4   5       13.17      -28.32     28.32 o
 -25   4   5      355.10      348.41     24.78 o
 -24   4   5       14.16       27.59     18.46 o
 -23   4   5      179.27      169.76     19.91 o
 -22   4   5       26.64       32.61     16.94 o
 -21   4   5      181.69      213.97     19.69 o
 -20   4   5      100.00       80.87     16.94 o
 -19   4   5       74.71       87.30     16.18 o
 -18   4   5      232.08      227.41     18.46 o
 -17   4   5      125.52      112.58     16.47 o
 -16   4   5     1266.73     1219.38     28.06 o
 -15   4   5      907.26      903.19     25.11 o
 -14   4   5     1973.55     1922.51     32.18 o
 -13   4   5     2226.07     2182.39     33.37 o
 -12   4   5     2732.61     2781.43     35.94 o
 -11   4   5     2459.03     2497.28     32.58 o
 -10   4   5     2511.75     2564.57     32.18 o
  -9   4   5     1507.99     1467.74     24.89 o
  -8   4   5      893.18      838.83     19.22 o
  -7   4   5       26.69       16.29      9.64 o
  -6   4   5       25.54       19.83      8.70 o
  -5   4   5       53.33       43.84      9.06 o
  -4   4   5        3.19        1.48     11.34 o
  -3   4   5       13.60        9.17     10.98 o
  -2   4   5        7.44       18.40      6.33 o
  -1   4   5       37.90       44.50      6.14 o
   0   4   5     1730.29     1724.58    105.83 o
   1   4   5      626.80      696.71     25.07 o
   2   4   5     2253.35     2338.16     43.84 o
   3   4   5     2003.64     2043.91     23.88 o
   4   4   5      851.62      866.36     16.94 o
   5   4   5     2244.16     2474.71     26.65 o
   6   4   5        4.19       16.22      8.20 o
   7   4   5      733.63      749.40     16.79 o
   8   4   5       48.84       38.83      9.21 o
   9   4   5     1998.96     2149.63     26.87 o
  10   4   5       26.64        2.24     14.66 o
  11   4   5      538.46      530.66     17.12 o
  12   4   5     3638.89     3962.96     38.93 o
  13   4   5      883.96      897.96     22.86 o
  14   4   5     4986.42     4938.25     49.44 o
  15   4   5      249.46      285.17     18.86 o
  16   4   5     6546.85     6373.08     65.56 o
  17   4   5      408.91      452.11     21.16 o
  18   4   5     1076.40     1072.85     26.44 o
  19   4   5       30.59        6.65     20.51 o
  20   4   5      604.70      621.28     22.36 o
  21   4   5       78.82       70.54     16.76 o
  22   4   5      166.14      164.23     18.39 o
  23   4   5      150.30      116.92     18.39 o
  24   4   5       69.97       70.72     17.37 o
  25   4   5       33.11       28.75     17.95 o
  26   4   5      366.11      374.09     23.55 o
  27   4   5        7.68       -3.54     27.09 o
  28   4   5      257.61      231.67     23.51 o
  29   4   5        2.11        7.77     28.17 o
  30   4   5        9.85      -25.90     28.68 o
  31   4   5       28.31      -25.54     30.70 o
  32   4   5       38.87       52.30     21.20 o
  33   4   5        4.28      -29.37     29.37 o
 -30   5   5        1.27       26.80     28.32 o
 -29   5   5        3.29       15.02     25.14 o
 -28   5   5        2.98        4.33     27.34 o
 -27   5   5        2.73        2.75     25.83 o
 -26   5   5        0.40      -14.70     27.19 o
 -25   5   5       12.84      -28.10     28.10 o
 -24   5   5       31.68       13.08     19.94 o
 -23   5   5       49.75       46.99     19.73 o
 -22   5   5        7.81        4.59     25.47 o
 -21   5   5       17.86      -18.60     23.55 o
 -20   5   5       11.95       -2.10     22.75 o
 -19   5   5       29.10       20.05     22.43 o
 -18   5   5       10.62      -10.69     21.99 o
 -17   5   5       92.89       89.64     16.22 o
 -16   5   5       11.98        6.18     19.98 o
 -15   5   5       93.53      108.90     15.49 o
 -14   5   5      693.33      707.39     23.15 o
 -13   5   5      367.49      376.51     20.66 o
 -12   5   5     1986.61     2089.13     33.99 o
 -11   5   5      410.92      389.14     20.09 o
 -10   5   5     2165.88     2059.45     32.40 o
  -9   5   5      125.01      134.11     14.95 o
  -8   5   5     2466.15     2527.54     32.83 o
  -7   5   5        3.18        0.62     15.53 o
  -6   5   5      475.20      529.07     16.79 o
  -5   5   5      140.38      169.40     12.32 o
  -4   5   5      758.66      792.92     18.78 o
  -3   5   5       23.85        8.60     14.55 o
  -2   5   5      789.49      831.55     44.57 o
  -1   5   5     1367.97     1463.31     53.28 o
   0   5   5     2241.67     2282.68     93.53 o
   1   5   5      618.89      633.91     12.17 o
   2   5   5      158.56      165.84      9.00 o
   3   5   5     4541.39     4655.40     48.22 o
   4   5   5        7.12       11.88     15.46 o
   5   5   5      654.60      644.04     17.52 o
   6   5   5      871.79      987.76     19.98 o
   7   5   5       80.50       87.88     11.12 o
   8   5   5     1023.98     1062.41     21.45 o
   9   5   5      355.34      382.18     15.89 o
  10   5   5      311.64      301.13     15.53 o
  11   5   5      271.54      294.19     15.56 o
  12   5   5        0.50      -19.44     19.44 o
  13   5   5     2110.25     2107.77     32.72 o
  14   5   5      111.47      110.96     16.87 o
  15   5   5     1546.89     1549.19     30.70 o
  16   5   5       37.77        8.84     23.51 o
  17   5   5      602.30      600.59     22.83 o
  18   5   5       49.66       32.90     15.35 o
  19   5   5      180.41      185.69     16.98 o
  20   5   5      173.78      183.63     17.70 o
  21   5   5       93.08       69.89     16.98 o
  22   5   5      106.27       78.12     18.17 o
  23   5   5        2.96        5.38     22.50 o
  24   5   5      236.30      261.47     20.37 o
  25   5   5       52.13       38.75     19.07 o
  26   5   5      100.27       95.07     21.02 o
  27   5   5       23.15      -21.31     27.81 o
  28   5   5        2.68       -9.21     26.51 o
  29   5   5       86.99      115.40     21.16 o
  30   5   5        1.49      -20.09     29.73 o
  31   5   5        0.20       -1.48     27.52 o
  32   5   5        2.85       15.42     31.10 o
 -29   6   5        4.06       22.21     31.68 o
 -28   6   5        1.48      -22.97     31.28 o
 -27   6   5        2.26      -23.44     29.47 o
 -26   6   5        0.03       26.87     28.82 o
 -25   6   5        2.04       17.74     26.72 o
 -24   6   5       11.89      -13.37     27.23 o
 -23   6   5        2.75       25.54     19.40 o
 -22   6   5       58.69       71.41     19.58 o
 -21   6   5       22.41      -26.47     26.47 o
 -20   6   5      134.75      148.34     18.75 o
 -19   6   5        0.43        8.70     23.73 o
 -18   6   5        9.08       10.62     22.65 o
 -17   6   5       43.40       16.07     22.61 o
 -16   6   5       24.58        8.28     15.27 o
 -15   6   5        0.11       20.26     14.20 o
 -14   6   5       26.19       47.61     14.24 o
 -13   6   5      129.84      114.89     15.78 o
 -12   6   5       12.65       17.23     21.67 o
 -11   6   5      222.99      225.53     17.66 o
 -10   6   5       75.96      112.26     14.95 o
  -9   6   5      192.96      168.68     16.61 o
  -8   6   5       76.27       82.50     14.41 o
  -7   6   5        2.33        1.45     17.81 o
  -6   6   5       56.45       69.46     13.44 o
  -5   6   5        0.45       -1.41     17.37 o
  -4   6   5      213.07      170.84     15.42 o
  -3   6   5      302.60      283.75     17.12 o
  -2   6   5      843.90      890.24     68.70 o
  -1   6   5        3.23        3.92     13.21 o
   0   6   5        0.12        2.23     11.51 o
   1   6   5     1222.92     1233.23     18.55 o
   2   6   5      196.14      193.94     12.12 o
   3   6   5      137.51      148.48     16.32 o
   4   6   5      224.50      215.27     16.61 o
   5   6   5      742.71      791.59     21.78 o
   6   6   5       75.09       82.10     13.95 o
   7   6   5      757.56      785.02     21.45 o
   8   6   5      134.34      104.31     14.41 o
   9   6   5      175.17      166.11     14.44 o
  10   6   5       34.16       61.83     12.75 o
  11   6   5        9.48        9.13     17.19 o
  12   6   5      176.65      175.93     15.89 o
  13   6   5      497.50      497.91     20.58 o
  14   6   5      151.11      157.63     16.25 o
  15   6   5       20.90       25.18     15.64 o
  16   6   5      227.13      264.10     18.06 o
  17   6   5       19.49       -0.90     20.76 o
  18   6   5        8.18        0.00     21.05 o
  19   6   5       69.52      106.52     15.31 o
  20   6   5        0.38        3.10     21.96 o
  21   6   5       10.50      -12.97     23.08 o
  22   6   5       47.63       55.66     16.61 o
  23   6   5       62.69       56.56     18.42 o
  24   6   5        1.25       23.15     25.18 o
  25   6   5       56.72       52.27     19.47 o
  26   6   5        0.17       54.26     17.95 o
  27   6   5        7.90       12.06     28.14 o
  28   6   5       10.95        2.82     28.57 o
  29   6   5        3.98       15.96     27.95 o
  30   6   5        0.02       25.87     29.51 o
 -27   7   5       51.13       12.54     32.14 o
 -26   7   5        1.02      -25.76     30.85 o
 -25   7   5        4.32       14.62     28.61 o
 -24   7   5        4.82      -21.23     29.11 o
 -23   7   5        1.65      -24.82     30.02 o
 -22   7   5        9.45       -4.01     28.97 o
 -21   7   5        7.39        5.13     27.41 o
 -20   7   5        7.04      -17.37     26.76 o
 -19   7   5       22.04        3.61     25.50 o
 -18   7   5        2.17       -9.35     24.38 o
 -17   7   5       10.06      -15.49     23.12 o
 -16   7   5        5.90        0.00     21.13 o
 -15   7   5       29.01      -23.08     24.13 o
 -14   7   5       27.74       31.89     16.00 o
 -13   7   5      115.26      130.78     17.81 o
 -12   7   5       51.61       59.71     16.11 o
 -11   7   5       26.18       16.61     21.71 o
 -10   7   5      613.87      669.25     24.13 o
  -9   7   5      551.72      546.34     22.83 o
  -8   7   5      458.65      481.50     21.49 o
  -7   7   5        1.62       10.07     14.55 o
  -6   7   5      459.10      516.46     20.51 o
  -5   7   5        0.83        5.67     19.58 o
  -4   7   5      157.20      160.11     16.07 o
  -3   7   5      360.94      384.74     19.07 o
  -2   7   5       57.07       52.66     11.35 o
  -1   7   5     1586.58     1580.29     89.99 o
   0   7   5        0.83        4.87     12.52 o
   1   7   5      309.31      297.87     15.44 o
   2   7   5      434.85      443.34     14.40 o
   3   7   5       44.45       52.45     15.02 o
   4   7   5      137.24      149.75     16.72 o
   5   7   5        2.09       19.25     14.31 o
   6   7   5      218.76      199.12     17.99 o
   7   7   5       92.92       96.80     15.85 o
   8   7   5      141.20      147.58     16.07 o
   9   7   5      188.52      189.48     17.37 o
  10   7   5      645.69      611.79     23.84 o
  11   7   5      270.45      273.89     19.51 o
  12   7   5      114.16      132.41     17.05 o
  13   7   5       13.33       -2.79     22.43 o
  14   7   5      201.99      190.57     18.42 o
  15   7   5        8.95       36.56     14.44 o
  16   7   5        0.28      -14.02     23.62 o
  17   7   5        0.26      -14.34     21.56 o
  18   7   5      147.40      149.57     19.15 o
  19   7   5       53.89       54.00     17.08 o
  20   7   5       33.52       51.47     16.98 o
  21   7   5       31.95       33.77     18.17 o
  22   7   5       31.85       71.88     18.93 o
  23   7   5        5.59       24.74     18.42 o
  24   7   5        0.36       10.40     26.54 o
  25   7   5        1.47       -2.71     27.12 o
  26   7   5        7.90      -18.82     21.34 o
  27   7   5        0.64       -1.45     29.08 o
  28   7   5       18.83        0.00     30.56 o
 -24   8   5       10.19       18.39     21.78 o
 -23   8   5       11.98        8.99     28.64 o
 -22   8   5       22.76       -7.26     32.21 o
 -21   8   5       62.66       22.47     30.89 o
 -20   8   5        3.89       27.16     29.08 o
 -19   8   5        3.37      -23.84     29.91 o
 -18   8   5      180.87      174.42     23.70 o
 -17   8   5       47.45       66.10     21.16 o
 -16   8   5      241.44      241.31     22.68 o
 -15   8   5       22.97       59.56     19.40 o
 -14   8   5      309.22      296.33     23.08 o
 -13   8   5       92.97       74.73     20.29 o
 -12   8   5      103.75      110.89     18.39 o
 -11   8   5       30.68       69.42     16.87 o
 -10   8   5       24.88       45.44     15.96 o
  -9   8   5      264.76      241.60     21.23 o
  -8   8   5        3.76        0.98     23.91 o
  -7   8   5      417.99      418.98     22.07 o
  -6   8   5        0.63      -23.70     23.70 o
  -5   8   5      183.94      181.21     18.24 o
  -4   8   5       58.85       41.21     15.93 o
  -3   8   5       23.87       10.07     21.74 o
  -2   8   5      268.85      239.46     30.16 o
  -1   8   5      192.30      186.59     19.31 o
   0   8   5      110.63      111.80     10.81 o
   1   8   5      153.21      142.98     11.36 o
   2   8   5      185.92      180.23     15.29 o
   3   8   5      472.45      460.92     21.27 o
   4   8   5       21.25        9.06     21.60 o
   5   8   5      142.58      169.19     18.06 o
   6   8   5       38.84       28.43     15.96 o
   7   8   5      111.10      101.38     17.55 o
   8   8   5      313.41      299.54     20.58 o
   9   8   5        0.51        2.86     22.97 o
  10   8   5      376.72      368.85     22.32 o
  11   8   5       65.13       68.84     18.28 o
  12   8   5      404.11      417.54     23.62 o
  13   8   5        0.95       48.55     16.51 o
  14   8   5      246.14      243.88     20.91 o
  15   8   5      129.63      155.53     19.80 o
  16   8   5      169.75      135.09     21.67 o
  17   8   5      320.51      294.55     23.98 o
  18   8   5      143.52      117.64     22.75 o
  19   8   5      232.38      206.02     24.38 o
  20   8   5      134.09      110.49     22.65 o
  21   8   5       18.24       22.18     28.53 o
  22   8   5      144.56      124.64     23.08 o
  23   8   5        2.27       13.87     28.79 o
  24   8   5       55.07       73.79     20.95 o
  25   8   5        3.33       17.55     29.76 o
  26   8   5       26.55       -7.55     32.03 o
 -22   9   5        6.83      -20.58     30.99 o
 -21   9   5       21.30       26.00     31.54 o
 -20   9   5       67.40       64.04     22.57 o
 -19   9   5       12.45       28.43     21.96 o
 -18   9   5      125.05       66.07     23.62 o
 -17   9   5       36.59        8.13     30.05 o
 -16   9   5      155.04      164.63     22.83 o
 -15   9   5      177.37      130.02     23.55 o
 -14   9   5       62.44       62.27     20.66 o
 -13   9   5      135.67      138.95     22.10 o
 -12   9   5       61.62       36.23     21.16 o
 -11   9   5      201.27      146.50     22.21 o
 -10   9   5      219.85      221.16     22.39 o
  -9   9   5       45.91       50.38     18.97 o
  -8   9   5       49.16       -2.24     28.57 o
  -7   9   5      109.12      105.00     20.44 o
  -6   9   5      380.43      398.58     24.85 o
  -5   9   5      121.09      131.47     20.29 o
  -4   9   5      226.24      219.28     21.85 o
  -3   9   5       67.78       96.87     18.28 o
  -2   9   5       18.24       24.53     28.97 o
  -1   9   5      105.40       82.17     12.47 o
   0   9   5       33.06        0.50     16.32 o
   1   9   5       10.16        7.43     10.97 o
   2   9   5        0.66       -9.26     15.45 o
   3   9   5       61.45       51.40     17.12 o
   4   9   5        9.69      -24.13     24.13 o
   5   9   5       39.37       65.85     16.58 o
   6   9   5       27.45       37.35     17.08 o
   7   9   5      360.88      384.99     23.88 o
   8   9   5       57.40       90.37     18.64 o
   9   9   5      299.18      282.16     23.12 o
  10   9   5       30.00       -2.24     29.11 o
  11   9   5      736.21      714.58     29.04 o
  12   9   5       71.10       78.99     20.58 o
  13   9   5      193.99      147.94     22.54 o
  14   9   5       28.34       25.29     29.11 o
  15   9   5      120.94       46.70     22.61 o
  16   9   5       74.29       82.79     20.76 o
  17   9   5      121.71       97.63     21.56 o
  18   9   5       59.69       80.76     20.87 o
  19   9   5      100.04       57.47     23.59 o
  20   9   5       31.12       20.95     31.61 o
  21   9   5      183.37      150.37     23.73 o
  22   9   5       10.19       14.80     29.84 o
  23   9   5       48.87       25.83     34.10 o
 -18  10   5       11.00       28.21     29.98 o
 -17  10   5       45.37       19.51     31.21 o
 -16  10   5        1.97       19.07     27.16 o
 -15  10   5       57.84       47.75     20.80 o
 -14  10   5        4.83        1.41     29.08 o
 -13  10   5       22.64       35.40     19.51 o
 -12  10   5        6.68       -9.53     29.44 o
 -11  10   5       13.82        5.27     26.25 o
 -10  10   5       13.13      -17.08     29.84 o
  -9  10   5       40.74       46.02     19.36 o
  -8  10   5       25.48      -27.45     27.45 o
  -7  10   5      222.22      186.23     23.70 o
  -6  10   5       78.59       74.26     22.10 o
  -5  10   5      238.78      221.38     24.42 o
  -4  10   5       75.47       55.04     22.72 o
  -3  10   5      236.69      248.07     24.27 o
  -2  10   5      227.14      202.31     17.50 o
  -1  10   5      134.40      129.79     14.71 o
   0  10   5       11.45       -4.56     18.51 o
   1  10   5        0.38      -12.84     19.08 o
   2  10   5      154.52      159.36     25.34 o
   3  10   5        5.00        3.57     18.46 o
   4  10   5       99.10      116.16     20.33 o
   5  10   5        4.01      -26.15     26.15 o
   6  10   5      205.24      229.07     22.86 o
   7  10   5       25.23       53.21     18.89 o
   8  10   5      280.67      269.70     24.74 o
   9  10   5       22.12        8.66     28.28 o
  10  10   5      254.64      216.31     24.67 o
  11  10   5        7.23       10.29     28.24 o
  12  10   5       51.03       58.08     19.91 o
  13  10   5        5.34       10.62     27.81 o
  14  10   5       34.59       33.12     19.47 o
  15  10   5        5.13       -9.64     29.18 o
  16  10   5        0.47       -6.97     26.25 o
  17  10   5        8.28      -18.50     29.11 o
  18  10   5       37.92       10.36     30.20 o
  19  10   5       15.12      -12.14     29.84 o
 -13  11   5        4.13       27.85     30.78 o
 -12  11   5        0.64       25.87     29.80 o
 -11  11   5        2.80       23.98     18.57 o
 -10  11   5        2.12       -7.37     28.97 o
  -9  11   5        4.08       -2.88     27.19 o
  -8  11   5        0.61        0.00     29.11 o
  -7  11   5       15.24       -5.60     28.35 o
  -6  11   5       13.63       36.74     19.22 o
  -5  11   5       34.84       12.39     29.29 o
  -4  11   5       18.22      -30.63     30.63 o
  -3  11   5       31.79       17.70     29.51 o
  -2  11   5       18.54        1.04     20.26 o
  -1  11   5        5.89       18.54     14.39 o
   0  11   5        0.40       38.39     16.23 o
   1  11   5       35.88       25.48     17.60 o
   2  11   5       22.66       37.57     14.61 o
   3  11   5       14.28      -21.56     27.48 o
   4  11   5       11.37       -8.09     29.51 o
   5  11   5       35.91       44.64     21.74 o
   6  11   5       48.53       16.32     31.74 o
   7  11   5       50.88       44.50     21.85 o
   8  11   5       71.04        9.68     30.89 o
   9  11   5       26.58      -11.16     31.85 o
  10  11   5       16.54      -12.86     30.63 o
  11  11   5       11.82       26.76     20.76 o
  12  11   5       11.13       68.91     19.47 o
  13  11   5        0.72      -26.76     31.54 o
  14  11   5        2.00      -31.25     31.25 o
  -4  12   5       10.43      -21.52     31.68 o
  -3  12   5       10.03       27.63     31.46 o
  -2  12   5       14.35        9.91     21.63 o
  -1  12   5        0.61       21.82     19.43 o
   0  12   5       16.49       15.72     20.82 o
   1  12   5        0.02       14.88     16.51 o
   2  12   5        0.53       -5.92     20.95 o
   3  12   5        9.01       -9.13     30.96 o
   4  12   5        0.17       38.75     20.84 o
 -33   0   6        1.19      -31.36     31.36 o
 -32   0   6       29.11        1.56     31.17 o
 -31   0   6        7.91       34.78     20.26 o
 -30   0   6       43.05       29.76     20.40 o
 -29   0   6       10.21      -25.93     29.11 o
 -28   0   6       10.01       -1.30     25.69 o
 -27   0   6        4.83       26.98     16.69 o
 -26   0   6       11.65       27.59     17.01 o
 -25   0   6       10.92       -8.99     23.48 o
 -24   0   6        0.71        3.79     14.91 o
 -23   0   6       33.65       -4.04     22.57 o
 -22   0   6      149.46      149.42     18.86 o
 -21   0   6      342.53      286.13     20.55 o
 -20   0   6      495.82      490.21     22.03 o
 -19   0   6     1975.00     1880.29     34.20 o
 -18   0   6     3218.95     3035.52     40.96 o
 -17   0   6     3243.81     2857.71     38.28 o
 -16   0   6     1141.12     1072.89     26.04 o
 -15   0   6     7277.12     6902.62     64.51 o
 -14   0   6     5743.97     5548.44     56.13 o
 -13   0   6      143.21      129.88     12.46 o
 -12   0   6      122.28      106.34     11.30 o
 -11   0   6     1331.87     1265.54     20.87 o
 -10   0   6      900.91      923.93     17.55 o
  -9   0   6     1286.74     1292.96     19.76 o
  -8   0   6     1922.08     1864.94     22.14 o
  -7   0   6     2806.10     2567.64     24.71 o
  -6   0   6       42.90       78.01      8.38 o
  -5   0   6    15159.30    13665.49     73.21 o
  -4   0   6     2984.40     2493.85     24.31 o
  -3   0   6     4756.92     4048.70     37.88 o
  -2   0   6      370.17      322.39     13.51 o
  -1   0   6      101.09      107.63      4.78 o
   0   0   6     4338.98     3707.11     24.38 o
   1   0   6    11404.07     9803.98     97.54 o
   2   0   6      198.96      197.81      5.53 o
   3   0   6     3785.39     3606.03     33.88 o
   4   0   6      541.62      643.21     11.41 o
   5   0   6     6574.56     6897.24     48.33 o
   6   0   6     5134.11     5467.07     44.32 o
   7   0   6     6240.80     5436.77     45.22 o
   8   0   6       72.67       50.71      8.02 o
   9   0   6    27700.20    26707.75    105.80 o
  10   0   6     1056.88     1119.41     17.88 o
  11   0   6     9202.97     9569.66     68.08 o
  12   0   6     1317.92     1320.37     20.12 o
  13   0   6     2069.25     2028.49     25.03 o
  14   0   6      401.13      349.02     13.66 o
  15   0   6     2565.90     2510.75     29.37 o
  16   0   6     3052.69     3126.69     33.48 o
  17   0   6     1250.03     1389.47     25.00 o
  18   0   6     2536.64     2381.41     32.58 o
  19   0   6     3294.89     3189.22     37.78 o
  20   0   6      281.91      342.87     18.39 o
  21   0   6     2098.05     2051.13     33.70 o
  22   0   6       51.80      -25.18     25.18 o
  23   0   6     1442.54     1499.63     31.39 o
  24   0   6        5.59      -23.88     23.88 o
  25   0   6      153.82      142.96     16.51 o
  26   0   6        9.56       12.25     21.81 o
  27   0   6       86.03       93.12     17.48 o
  28   0   6      122.20      131.18     19.36 o
  29   0   6        5.10      -15.56     24.49 o
  30   0   6       20.30       19.91     25.47 o
  31   0   6       40.27       56.63     19.18 o
  32   0   6       11.61      -30.45     30.45 o
  33   0   6       97.63      101.93     21.52 o
  34   0   6       30.86       40.31     21.34 o
 -32   1   6        2.34        3.08     19.74 o
 -31   1   6       31.84       31.63     17.41 o
 -30   1   6       26.32       34.06     16.35 o
 -29   1   6       30.36       32.96     42.91 o
 -28   1   6       43.05       26.15     14.54 o
 -27   1   6       36.68        4.29     16.16 o
 -26   1   6        8.19      -11.67     31.91 o
 -25   1   6        8.23        6.46     13.78 o
 -24   1   6      150.31      155.30     19.58 o
 -23   1   6        8.79       -3.30     14.77 o
 -22   1   6       73.69       56.70     11.46 o
 -21   1   6       35.28       16.85     12.60 o
 -20   1   6      679.94      703.82     16.91 o
 -19   1   6      274.38      245.73     13.43 o
 -18   1   6     1304.53     1251.61     19.77 o
 -17   1   6     1068.22     1043.26     18.98 o
 -16   1   6      259.56      267.18     11.67 o
 -15   1   6      275.69      228.61     11.12 o
 -14   1   6     1164.07     1129.89     38.84 o
 -13   1   6      565.81      554.35     20.22 o
 -12   1   6        7.17       -4.78      7.93 o
 -11   1   6     1689.82     1462.28     15.76 o
 -10   1   6        1.88       12.07      6.94 o
  -9   1   6     3269.39     3092.74     75.53 o
  -8   1   6      262.37      250.60     18.69 o
  -7   1   6     4078.13     3519.79     47.88 o
  -6   1   6     4125.71     3950.31     88.01 o
  -5   1   6    11779.22    10489.50    263.02 o
  -4   1   6     2510.78     2059.91     71.39 o
  -3   1   6       80.67       69.23      5.05 o
  -2   1   6     6362.49     5729.15    125.12 o
  -1   1   6      381.95      456.42      7.26 o
   0   1   6     3007.78     2363.67     21.12 o
   1   1   6     1677.05     1506.23      8.20 o
   2   1   6     1837.93     1638.95      8.48 o
   3   1   6       86.18       62.66      8.20 o
   4   1   6      738.12      452.01     25.79 o
   5   1   6       82.94       71.77      4.85 o
   6   1   6    11250.44    10636.44     44.07 o
   7   1   6      182.72      261.33      7.09 o
   8   1   6    13312.79    13234.23     76.36 o
   9   1   6      392.91      414.25      8.86 o
  10   1   6     7997.14     8364.66     60.86 o
  11   1   6       45.24       26.35      6.27 o
  12   1   6     2268.42     2288.78     18.11 o
  13   1   6       13.67       11.68      6.31 o
  14   1   6     1446.11     1529.28     16.32 o
  15   1   6     3465.53     3486.12     99.95 o
  16   1   6       39.58       35.09      7.95 o
  17   1   6       87.12       79.22      8.61 o
  18   1   6     3113.52     3063.05     25.69 o
  19   1   6      561.33      561.32     14.02 o
  20   1   6     1161.97     1178.51     18.16 o
  21   1   6       35.92       17.10     12.08 o
  22   1   6     1106.94     1081.56     38.36 o
  23   1   6       11.83      -16.07     16.07 o
  24   1   6      162.15      159.46     12.25 o
  25   1   6       17.79        9.13     17.46 o
  26   1   6        4.31       -6.12     12.49 o
  27   1   6       31.80       27.21     11.96 o
  28   1   6       25.66       22.50     14.52 o
  29   1   6       33.37       11.63     27.09 o
  30   1   6       89.17       74.29     35.38 o
  31   1   6        6.18       12.80     18.88 o
  32   1   6      116.36      125.88     15.05 o
  33   1   6        6.84       34.53     13.91 o
  34   1   6       86.65       90.56     16.20 o
 -32   2   6        4.28       14.64     22.19 o
 -31   2   6        5.43      -13.54     27.95 o
 -30   2   6       18.36       26.92     16.64 o
 -29   2   6       17.17        9.06     19.87 o
 -28   2   6       10.65      -19.44     20.33 o
 -27   2   6       79.81       67.69     14.58 o
 -26   2   6       23.45        3.62     19.67 o
 -25   2   6       38.27       32.87     23.50 o
 -24   2   6       47.97       45.81     12.52 o
 -23   2   6       29.27       43.21     11.43 o
 -22   2   6       99.41       88.53     12.16 o
 -21   2   6        4.91       15.21     12.12 o
 -20   2   6       85.91       85.59     10.53 o
 -19   2   6        9.97       20.62      9.38 o
 -18   2   6        0.60      -17.23     21.07 o
 -17   2   6       20.66       33.47      9.15 o
 -16   2   6        5.46       -3.73     18.06 o
 -15   2   6      493.14      512.67     17.64 o
 -14   2   6       27.70       24.74      8.47 o
 -13   2   6       63.33       69.20     17.93 o
 -12   2   6       20.22       15.82      7.73 o
 -11   2   6      277.30      257.68      9.05 o
 -10   2   6      730.18      678.00     11.48 o
  -9   2   6       95.55      110.91      7.14 o
  -8   2   6     1803.69     1715.10     54.42 o
  -7   2   6        4.86        6.48     19.00 o
  -6   2   6      433.80      426.35     12.99 o
  -5   2   6     2054.74     1883.40    109.12 o
  -4   2   6      265.42      300.70      7.75 o
  -3   2   6     1540.56     1507.05     91.16 o
  -2   2   6       10.25       14.96      6.28 o
  -1   2   6      910.57      801.80     17.30 o
   0   2   6     1065.55      990.91     16.85 o
   1   2   6     2590.88     2460.60     46.64 o
   2   2   6     1217.26     1125.34     16.23 o
   3   2   6     2490.13     2463.27     88.73 o
   4   2   6     4256.45     3827.31    208.26 o
   5   2   6     5076.56     5067.69    164.17 o
   6   2   6     7187.10     7128.56     82.35 o
   7   2   6     1606.19     1545.39     28.03 o
   8   2   6        1.50        8.00      5.94 o
   9   2   6     2452.25     2499.62     17.84 o
  10   2   6       92.84      127.10      6.65 o
  11   2   6      406.85      376.86      9.07 o
  12   2   6      948.72      966.07     12.99 o
  13   2   6       33.43       35.03      6.40 o
  14   2   6      175.49      163.02      8.15 o
  15   2   6      148.28      163.34      8.56 o
  16   2   6       34.77       43.11      7.88 o
  17   2   6     1068.07     1046.77     15.88 o
  18   2   6      182.50      228.61     10.34 o
  19   2   6      235.19      279.63     11.50 o
  20   2   6       13.03        9.39     12.80 o
  21   2   6      166.75      182.31     11.54 o
  22   2   6      102.15      135.84     12.70 o
  23   2   6       68.29       64.31     11.01 o
  24   2   6       16.71        9.98     16.45 o
  25   2   6       31.27       28.48     19.74 o
  26   2   6        1.59        2.52     16.18 o
  27   2   6       29.82       24.49     12.38 o
  28   2   6       73.35       96.98     13.27 o
  29   2   6       69.73       56.36     13.91 o
  30   2   6       23.71       29.29     16.39 o
  31   2   6      138.27      142.91     15.36 o
  32   2   6        0.28        9.57     16.64 o
  33   2   6      101.97      133.74     16.31 o
  34   2   6        0.33        2.14     16.69 o
 -31   3   6        1.26      -21.79     21.79 o
 -30   3   6        0.02      -32.21     32.21 o
 -29   3   6        1.75       -2.30     20.84 o
 -28   3   6        9.70       -8.64     20.03 o
 -27   3   6        3.71        1.21     22.68 o
 -26   3   6       12.06       -7.01     21.18 o
 -25   3   6       44.98       56.13     16.47 o
 -24   3   6       32.40       39.31     13.31 o
 -23   3   6      210.69      211.23     15.01 o
 -22   3   6       81.95      104.54     12.88 o
 -21   3   6      173.22      180.59     25.54 o
 -20   3   6      321.26      327.94     37.35 o
 -19   3   6      202.97      200.98     12.06 o
 -18   3   6       83.01       83.21     15.04 o
 -17   3   6        4.67       -3.34     14.86 o
 -16   3   6       53.68       20.47     17.64 o
 -15   3   6     1382.92     1350.25     19.11 o
 -14   3   6      398.99      400.54     12.64 o
 -13   3   6      124.97      148.88      9.69 o
 -12   3   6      482.51      495.27     17.21 o
 -11   3   6      547.42      505.74     14.38 o
 -10   3   6      191.14      212.50     17.75 o
  -9   3   6        5.63        4.15      6.78 o
  -8   3   6       87.72       72.14      7.79 o
  -7   3   6      189.52      215.33      8.14 o
  -6   3   6      741.44      720.12     36.47 o
  -5   3   6      456.93      448.45     14.61 o
  -4   3   6      354.44      361.69     14.68 o
  -3   3   6     1370.45     1461.05    127.12 o
  -2   3   6     1288.03     1293.97     31.41 o
  -1   3   6     4253.57     3822.26     83.40 o
   0   3   6     1707.03     1555.69     22.76 o
   1   3   6      850.45      878.60      8.60 o
   2   3   6     1045.17     1073.79      9.53 o
   3   3   6     3028.04     2928.67    119.28 o
   4   3   6       66.72       99.04      6.76 o
   5   3   6     3784.26     3739.13    179.15 o
   6   3   6     1145.80     1276.47     39.08 o
   7   3   6     3504.61     3781.83     75.80 o
   8   3   6      713.84      688.04     11.12 o
   9   3   6      638.98      677.19     11.34 o
  10   3   6      893.71      949.59     24.15 o
  11   3   6      241.35      243.77      8.99 o
  12   3   6     2206.32     2198.99     27.74 o
  13   3   6      286.14      330.23     10.60 o
  14   3   6       37.11       52.63     14.88 o
  15   3   6      161.86      142.66     12.73 o
  16   3   6       77.56       54.45      9.33 o
  17   3   6      133.26      156.90     10.23 o
  18   3   6      118.82      133.31     13.24 o
  19   3   6      340.40      319.85     12.91 o
  20   3   6      772.19      717.39     23.57 o
  21   3   6      126.52      109.41     11.63 o
  22   3   6       57.36       39.78     15.75 o
  23   3   6      144.23      126.82     19.58 o
  24   3   6       16.85       11.84     13.70 o
  25   3   6      233.02      229.67     26.74 o
  26   3   6       30.43       16.31     18.48 o
  27   3   6       47.15       20.62     14.79 o
  28   3   6        4.77       12.68     18.72 o
  29   3   6        0.71       24.01     12.97 o
  30   3   6       61.59       67.66     15.13 o
  31   3   6       15.79       -2.00     35.36 o
  32   3   6       15.01       14.70     14.14 o
  33   3   6        2.55        5.92     20.14 o
 -31   4   6        5.49       15.24     21.16 o
 -30   4   6        0.50       -7.73     29.84 o
 -29   4   6        1.66       12.68     18.53 o
 -28   4   6        4.82      -11.30     28.06 o
 -27   4   6        0.53       -8.09     27.23 o
 -26   4   6       14.67      -20.80     28.93 o
 -25   4   6       15.70       17.41     27.63 o
 -24   4   6       20.00       42.99     19.11 o
 -23   4   6       45.33      -28.79     28.79 o
 -22   4   6        1.32       12.17     22.97 o
 -21   4   6      267.66      267.54     21.38 o
 -20   4   6        0.36       16.18     23.04 o
 -19   4   6      419.15      412.59     21.49 o
 -18   4   6       22.22       19.04     15.75 o
 -17   4   6      190.74      197.86     17.74 o
 -16   4   6       92.75       99.11     15.78 o
 -15   4   6      395.25      418.58     19.98 o
 -14   4   6     1120.00     1027.12     26.91 o
 -13   4   6      163.00      139.17     17.48 o
 -12   4   6      911.51      972.69     24.53 o
 -11   4   6       34.40       16.25     20.44 o
 -10   4   6      203.13      208.12     15.67 o
  -9   4   6      175.21      185.00     13.58 o
  -8   4   6       13.53       19.51     10.11 o
  -7   4   6       95.64      109.59     10.36 o
  -6   4   6       10.54       18.89      8.92 o
  -5   4   6       24.45       20.55      8.70 o
  -4   4   6       85.11       75.09      9.64 o
  -3   4   6       35.86       47.10      8.53 o
  -2   4   6      629.02      661.29     43.02 o
  -1   4   6       15.21       25.55      5.75 o
   0   4   6      473.73      550.58     19.49 o
   1   4   6       70.77       74.20      6.38 o
   2   4   6       73.97       91.53     17.19 o
   3   4   6      757.60      785.60     16.54 o
   4   4   6      855.71      986.71     18.53 o
   5   4   6      329.01      386.11     13.37 o
   6   4   6      916.15      937.69     18.46 o
   7   4   6      321.20      306.11     13.04 o
   8   4   6       37.21       48.22      9.57 o
   9   4   6      282.67      338.47     13.98 o
  10   4   6      291.88      336.78     14.59 o
  11   4   6      576.67      623.06     18.06 o
  12   4   6      489.02      575.05     18.71 o
  13   4   6     1204.61     1230.83     25.14 o
  14   4   6      130.93      123.24     16.07 o
  15   4   6     1823.97     1840.93     30.89 o
  16   4   6      335.13      334.39     19.47 o
  17   4   6      217.11      204.01     17.08 o
  18   4   6       14.56       19.65     19.94 o
  19   4   6       69.71       90.87     14.88 o
  20   4   6      144.18      159.79     16.14 o
  21   4   6        7.68       35.90     14.02 o
  22   4   6      216.24      205.84     18.78 o
  23   4   6       16.96       12.21     23.01 o
  24   4   6       81.45       64.73     19.18 o
  25   4   6       64.95       56.56     17.81 o
  26   4   6       11.07        0.00     26.91 o
  27   4   6       41.78       59.71     18.02 o
  28   4   6        3.78       23.84     26.25 o
  29   4   6        8.67        8.49     19.07 o
  30   4   6        3.65       12.35     27.23 o
  31   4   6        9.21        7.88     20.33 o
  32   4   6       26.23        8.88     29.94 o
 -29   5   6       13.19      -24.64     30.27 o
 -28   5   6        0.91       19.29     27.95 o
 -27   5   6        9.28       15.60     27.74 o
 -26   5   6        4.57      -13.73     26.54 o
 -25   5   6       23.32       49.26     19.40 o
 -24   5   6       19.79        5.13     20.58 o
 -23   5   6      201.47      190.60     23.55 o
 -22   5   6       13.25        0.00     25.36 o
 -21   5   6       83.54       77.98     18.78 o
 -20   5   6       26.42       61.76     16.18 o
 -19   5   6      201.04      218.34     19.40 o
 -18   5   6       76.52       70.54     16.98 o
 -17   5   6      159.21      156.07     17.08 o
 -16   5   6      403.34      393.09     21.67 o
 -15   5   6       71.87       60.36     15.27 o
 -14   5   6      203.16      168.86     17.30 o
 -13   5   6      307.02      301.82     19.07 o
 -12   5   6     1643.12     1662.24     31.61 o
 -11   5   6      568.02      580.50     22.10 o
 -10   5   6     1597.82     1584.29     29.55 o
  -9   5   6      947.69      931.33     23.80 o
  -8   5   6      482.37      515.24     19.25 o
  -7   5   6      284.57      335.08     15.93 o
  -6   5   6      534.25      582.24     18.17 o
  -5   5   6        6.34       14.59     10.58 o
  -4   5   6      169.76      212.09     13.44 o
  -3   5   6        0.56       -8.46     14.20 o
  -2   5   6      556.39      566.57     14.44 o
  -1   5   6      259.23      292.88     11.11 o
   0   5   6     2740.90     2797.15    151.61 o
   1   5   6       18.29       18.30     10.24 o
   2   5   6      404.11      387.15     30.80 o
   3   5   6      655.57      684.28     18.53 o
   4   5   6     1264.42     1254.49     23.33 o
   5   5   6      200.89      212.74     13.84 o
   6   5   6      124.98      150.65     12.43 o
   7   5   6      536.22      596.58     17.70 o
   8   5   6       59.12       76.58     12.03 o
   9   5   6      504.69      554.32     17.92 o
  10   5   6      648.53      682.37     19.65 o
  11   5   6      212.05      253.27     16.03 o
  12   5   6     1170.26     1260.92     26.22 o
  13   5   6      563.73      582.57     21.34 o
  14   5   6      863.86      879.14     24.35 o
  15   5   6       13.86        6.32     20.58 o
  16   5   6      868.51      883.88     24.89 o
  17   5   6       35.75       27.95     15.35 o
  18   5   6      384.35      387.53     19.69 o
  19   5   6      178.18      152.10     17.48 o
  20   5   6      587.17      554.94     23.51 o
  21   5   6       79.32       85.06     17.63 o
  22   5   6       85.00      111.29     17.45 o
  23   5   6       24.91       18.57     17.19 o
  24   5   6      239.34      234.37     21.89 o
  25   5   6        5.04       -7.01     25.65 o
  26   5   6       89.18       70.98     20.12 o
  27   5   6       58.41       74.66     19.58 o
  28   5   6       23.84       22.54     27.88 o
  29   5   6       51.44       25.47     21.34 o
  30   5   6       42.96        1.45     31.28 o
  31   5   6        1.59       19.51     28.03 o
 -28   6   6        9.87       21.96     29.37 o
 -27   6   6       59.95       22.54     31.78 o
 -26   6   6       31.21       26.11     30.56 o
 -25   6   6       30.74       37.78     20.69 o
 -24   6   6      109.35      100.78     23.01 o
 -23   6   6       24.65       21.67     19.40 o
 -22   6   6       76.02       69.02     21.38 o
 -21   6   6        5.94        6.10     27.16 o
 -20   6   6       98.12      104.28     19.22 o
 -19   6   6        3.17       -6.18     16.40 o
 -18   6   6        6.69       20.29     15.31 o
 -17   6   6        2.14        9.86     14.48 o
 -16   6   6        2.90      -14.13     22.03 o
 -15   6   6       42.55       59.56     14.80 o
 -14   6   6        1.08       -5.63     19.80 o
 -13   6   6      252.47      259.77     18.10 o
 -12   6   6      269.07      259.95     18.89 o
 -11   6   6      238.03      271.22     17.95 o
 -10   6   6      276.14      292.85     18.02 o
  -9   6   6      622.91      690.85     22.72 o
  -8   6   6      826.20      811.60     23.88 o
  -7   6   6      563.23      604.56     21.13 o
  -6   6   6      794.31      803.15     22.83 o
  -5   6   6      367.03      392.83     18.10 o
  -4   6   6      455.70      475.37     20.05 o
  -3   6   6     1039.57     1155.88     24.85 o
  -2   6   6      460.57      490.96     14.07 o
  -1   6   6     1479.16     1523.56     52.77 o
   0   6   6      884.56      919.91     57.88 o
   1   6   6     3422.19     3453.90    101.69 o
   2   6   6      359.67      352.92     21.23 o
   3   6   6     4439.74     4533.49     44.75 o
   4   6   6     1397.18     1465.79     28.71 o
   5   6   6     2313.54     2441.62     34.31 o
   6   6   6      974.65      973.85     24.82 o
   7   6   6     1265.57     1276.99     26.80 o
   8   6   6      516.43      515.03     19.76 o
   9   6   6      414.01      457.85     19.07 o
  10   6   6      158.45      158.99     14.91 o
  11   6   6      125.03      143.86     14.73 o
  12   6   6       90.24       89.04     15.78 o
  13   6   6      567.43      599.83     22.43 o
  14   6   6       96.16       88.10     16.32 o
  15   6   6      440.91      451.71     22.07 o
  16   6   6       20.82        3.64     21.52 o
  17   6   6      371.64      399.95     20.05 o
  18   6   6        1.05        1.99     15.42 o
  19   6   6       35.36       20.22     24.31 o
  20   6   6        3.24       15.82     21.71 o
  21   6   6       86.91       93.19     17.74 o
  22   6   6        5.84      -11.38     24.20 o
  23   6   6       83.33       75.56     19.15 o
  24   6   6        3.67       10.47     18.71 o
  25   6   6      110.18       94.93     20.44 o
  26   6   6        8.34      -13.04     26.58 o
  27   6   6      148.87      116.23     22.32 o
  28   6   6        0.22      -21.16     28.82 o
  29   6   6      109.44      138.23     21.45 o
  30   6   6        9.16        4.59     31.03 o
 -26   7   6       10.12       12.39     31.65 o
 -25   7   6       48.99       19.51     32.03 o
 -24   7   6       28.26       49.33     21.05 o
 -23   7   6      109.73      132.30     22.75 o
 -22   7   6       30.82       13.69     30.49 o
 -21   7   6       91.55      116.27     21.23 o
 -20   7   6       33.66       11.49     19.62 o
 -19   7   6       33.64       21.71     20.01 o
 -18   7   6       16.33       24.64     17.26 o
 -17   7   6        8.51       20.51     22.86 o
 -16   7   6        2.50        4.44     23.37 o
 -15   7   6        0.44      -17.30     23.73 o
 -14   7   6       49.43       66.27     16.40 o
 -13   7   6        6.64      -23.01     23.01 o
 -12   7   6      216.08      217.04     19.65 o
 -11   7   6        1.80       13.37     21.34 o
 -10   7   6      482.14      511.16     23.01 o
  -9   7   6       56.78       46.74     16.83 o
  -8   7   6      596.65      561.86     23.77 o
  -7   7   6       52.36       53.35     16.18 o
  -6   7   6      538.58      565.77     22.50 o
  -5   7   6       37.65       20.16     22.54 o
  -4   7   6      620.01      641.12     22.54 o
  -3   7   6      173.50      182.07     16.51 o
  -2   7   6      392.63      403.85     31.98 o
  -1   7   6      203.67      232.88     17.41 o
   0   7   6     1165.04     1150.01     73.68 o
   1   7   6      696.43      644.67     16.45 o
   2   7   6     1000.93     1024.16     26.13 o
   3   7   6      404.52      422.85     20.51 o
   4   7   6      794.37      765.47     24.20 o
   5   7   6      461.29      463.16     20.51 o
   6   7   6      361.01      348.30     20.01 o
   7   7   6      371.88      377.44     20.51 o
   8   7   6      110.12      127.28     16.47 o
   9   7   6      114.02      134.15     16.72 o
  10   7   6       95.73       81.56     16.32 o
  11   7   6      138.49      113.88     17.48 o
  12   7   6       55.64       72.56     16.51 o
  13   7   6       78.87       67.36     16.11 o
  14   7   6       70.72       79.86     15.35 o
  15   7   6        3.87      -11.92     21.89 o
  16   7   6      159.28      171.67     18.10 o
  17   7   6        0.83      -23.66     23.66 o
  18   7   6      123.43      127.76     18.35 o
  19   7   6        6.59       37.28     17.23 o
  20   7   6      163.10      151.88     20.55 o
  21   7   6        0.10       25.21     26.54 o
  22   7   6      155.76      126.16     21.23 o
  23   7   6        4.58       -8.99     27.38 o
  24   7   6      193.51      183.56     23.66 o
  25   7   6        0.94        8.17     28.64 o
  26   7   6      130.71      125.80     22.57 o
  27   7   6        0.80       21.78     27.45 o
  28   7   6       73.43       30.27     30.85 o
 -24   8   6        3.41       12.54     29.04 o
 -23   8   6        0.22       15.31     30.42 o
 -22   8   6       34.12        0.00     31.32 o
 -21   8   6       11.94       15.09     21.38 o
 -20   8   6       38.97        2.79     32.03 o
 -19   8   6       15.37       24.46     29.76 o
 -18   8   6      127.33      106.98     22.65 o
 -17   8   6       49.96       49.01     20.48 o
 -16   8   6       46.36       19.69     29.91 o
 -15   8   6       18.03      -23.98     27.19 o
 -14   8   6       36.84       34.28     18.89 o
 -13   8   6        8.47       23.91     24.06 o
 -12   8   6       17.24      -26.25     26.25 o
 -11   8   6       91.01       75.16     18.60 o
 -10   8   6        0.22       -7.44     25.61 o
  -9   8   6      205.34      188.07     20.22 o
  -8   8   6       21.71       44.21     17.16 o
  -7   8   6      482.67      474.86     24.38 o
  -6   8   6        0.64        4.87     23.37 o
  -5   8   6      572.72      548.18     23.98 o
  -4   8   6        4.51       52.45     15.46 o
  -3   8   6      318.39      347.83     20.73 o
  -2   8   6       62.69       72.07     23.53 o
  -1   8   6      132.97      137.73     11.07 o
   0   8   6        0.75        8.28     11.46 o
   1   8   6        3.80      -14.37     15.10 o
   2   8   6      267.69      244.38     15.96 o
   3   8   6       15.73      -21.71     21.71 o
   4   8   6       59.80       69.31     15.75 o
   5   8   6       32.05       22.86     14.73 o
   6   8   6       40.21       64.33     15.67 o
   7   8   6       47.87       40.27     16.07 o
   8   8   6      107.83       86.76     17.77 o
   9   8   6       65.18       44.39     17.52 o
  10   8   6       43.88       38.14     16.11 o
  11   8   6      160.21      153.07     18.57 o
  12   8   6       44.42       54.75     17.59 o
  13   8   6       39.71       17.01     25.07 o
  14   8   6       41.95       38.61     17.26 o
  15   8   6       36.01       52.30     17.59 o
  16   8   6        1.00      -26.18     26.18 o
  17   8   6       21.28       13.95     19.40 o
  18   8   6        7.81      -28.24     28.24 o
  19   8   6      106.26       94.35     22.25 o
  20   8   6       16.30        5.13     29.80 o
  21   8   6      153.27      141.80     22.79 o
  22   8   6        1.55       25.87     28.53 o
  23   8   6       74.82       96.69     21.71 o
  24   8   6        4.46      -21.49     29.26 o
  25   8   6       85.06       41.32     21.78 o
 -21   9   6        0.04       -3.14     20.66 o
 -20   9   6        2.51      -22.83     29.73 o
 -19   9   6        1.58       -7.44     30.38 o
 -18   9   6       27.88       48.69     21.45 o
 -17   9   6        2.21       20.12     20.66 o
 -16   9   6        0.68      -27.56     27.56 o
 -15   9   6       15.41       41.29     20.51 o
 -14   9   6        5.10       27.34     27.70 o
 -13   9   6        8.39       12.72     28.14 o
 -12   9   6       82.36       96.29     21.78 o
 -11   9   6       29.00       25.32     28.28 o
 -10   9   6      100.89       81.38     21.78 o
  -9   9   6        4.22       20.87     25.90 o
  -8   9   6        3.74       -6.86     26.22 o
  -7   9   6       36.36       41.50     18.24 o
  -6   9   6       13.16       18.82     18.50 o
  -5   9   6       59.28       25.21     28.14 o
  -4   9   6      117.45       92.00     20.44 o
  -3   9   6       26.39       43.70     18.39 o
  -2   9   6      146.16      157.24     13.48 o
  -1   9   6      164.32      138.05     20.95 o
   0   9   6       79.89       83.89     14.18 o
   1   9   6        2.44      -16.31     16.31 o
   2   9   6       32.93       45.50     11.70 o
   3   9   6        1.53       -1.05     22.03 o
   4   9   6        8.94        4.26     21.96 o
   5   9   6        6.66       -6.39     23.37 o
   6   9   6       67.13       66.03     18.06 o
   7   9   6       33.17       44.35     18.68 o
   8   9   6      123.09      131.04     20.66 o
   9   9   6       53.64       51.03     19.44 o
  10   9   6       83.07       79.21     20.84 o
  11   9   6        7.50      -20.58     26.15 o
  12   9   6       14.95       15.46     28.43 o
  13   9   6       37.32       46.09     18.42 o
  14   9   6        2.64       21.99     25.93 o
  15   9   6        0.48       -3.75     27.23 o
  16   9   6        1.22        7.62     26.04 o
  17   9   6        6.39      -27.45     27.45 o
  18   9   6        6.20      -14.88     28.90 o
  19   9   6        1.47      -31.07     31.07 o
  20   9   6        0.03       11.27     28.57 o
  21   9   6        0.12      -28.93     29.98 o
  22   9   6       27.21      -14.95     31.96 o
 -17  10   6        1.54       13.77     30.81 o
 -16  10   6        1.49       32.21     19.80 o
 -15  10   6        2.16        5.92     27.23 o
 -14  10   6        0.02       17.37     26.07 o
 -13  10   6        1.76       -9.93     27.95 o
 -12  10   6       13.00       13.91     27.41 o
 -11  10   6        7.98       13.51     19.25 o
 -10  10   6       15.60       17.48     19.73 o
  -9  10   6       60.90       65.99     19.73 o
  -8  10   6        0.48      -24.49     27.85 o
  -7  10   6       16.06        2.53     27.67 o
  -6  10   6        1.42        1.27     19.69 o
  -5  10   6       48.82       14.91     30.74 o
  -4  10   6        9.68       28.43     29.94 o
  -3  10   6       57.64       44.17     20.84 o
  -2  10   6       28.62       18.50     17.07 o
  -1  10   6      106.33      106.93     15.06 o
   0  10   6       16.77       31.95     13.76 o
   1  10   6       10.50       -2.33     29.84 o
   2  10   6        4.62      -15.81     19.48 o
   3  10   6      140.22      130.68     21.74 o
   4  10   6       46.79       44.89     19.47 o
   5  10   6        7.03       19.44     26.22 o
   6  10   6        3.49       19.54     27.52 o
   7  10   6       11.14      -17.23     29.15 o
   8  10   6       15.31       14.91     29.37 o
   9  10   6        0.13       -7.55     29.18 o
  10  10   6       80.28       97.27     22.43 o
  11  10   6       15.30        8.49     20.55 o
  12  10   6        0.03        3.97     26.83 o
  13  10   6        2.69       42.37     19.11 o
  14  10   6        0.01       -4.11     26.29 o
  15  10   6        9.92       15.35     27.92 o
  16  10   6        0.66        5.63     26.91 o
  17  10   6        0.43       12.93     26.94 o
  18  10   6        0.61       10.47     20.37 o
  19  10   6        1.51       -9.17     29.04 o
 -12  11   6        1.26      -30.20     30.20 o
 -11  11   6        0.18       32.83     20.40 o
 -10  11   6        8.24       24.09     29.18 o
  -9  11   6        2.24       16.11     28.46 o
  -8  11   6       12.49       13.77     20.51 o
  -7  11   6        2.54       -8.57     27.52 o
  -6  11   6       24.77       20.48     21.74 o
  -5  11   6       20.66       34.35     20.69 o
  -4  11   6       51.51       48.01     21.38 o
  -3  11   6       73.25       55.51     22.65 o
  -2  11   6       27.93        5.27     21.20 o
  -1  11   6       27.65       21.76     22.44 o
   0  11   6      145.16      139.88     16.60 o
   1  11   6      206.60      155.45     17.96 o
   2  11   6       41.51       27.90     21.33 o
   3  11   6        3.68       17.81     27.30 o
   4  11   6       22.03       19.25     29.22 o
   5  11   6       13.27       46.05     19.51 o
   6  11   6       24.28       40.71     20.40 o
   7  11   6        6.77      -20.84     28.17 o
   8  11   6       25.53        6.32     20.87 o
   9  11   6        0.26       16.29     20.37 o
  10  11   6       15.24       29.00     20.37 o
  11  11   6        4.02      -13.19     29.73 o
  12  11   6       53.94       57.90     20.58 o
  13  11   6        9.04       29.33     20.80 o
 -32   1   7        0.79      -23.42     41.36 o
 -31   1   7       13.09       30.59     17.61 o
 -30   1   7       30.03       20.82     17.44 o
 -29   1   7        7.91       21.92     16.82 o
 -28   1   7       54.22       51.64     28.46 o
 -27   1   7        0.79      -14.19     21.00 o
 -26   1   7      122.96      137.56     14.54 o
 -25   1   7       77.22       77.52     13.42 o
 -24   1   7       47.04       32.72     12.58 o
 -23   1   7       16.95       33.27     15.37 o
 -22   1   7       14.83        3.88     10.96 o
 -21   1   7       50.89       31.53     11.58 o
 -20   1   7       18.90       13.55     11.56 o
 -19   1   7      103.63       89.45     11.17 o
 -18   1   7        9.43       15.22     10.11 o
 -17   1   7      655.10      545.02     15.13 o
 -16   1   7       77.48       84.94     11.29 o
 -15   1   7       21.57       16.38     12.81 o
 -14   1   7      609.26      530.08     13.42 o
 -13   1   7     1282.95     1241.33     17.16 o
 -12   1   7      132.38      132.62      8.77 o
 -11   1   7      552.71      543.53     23.46 o
 -10   1   7      187.55      185.87      8.11 o
  -9   1   7     1442.56     1432.40     36.39 o
  -8   1   7       14.75       18.75     12.41 o
  -7   1   7     2411.47     2155.82     72.32 o
  -6   1   7     1132.12     1024.59     37.26 o
  -5   1   7     5379.75     4557.55    127.56 o
  -4   1   7       65.22       45.55      7.91 o
  -3   1   7     6211.83     5115.63    155.20 o
  -2   1   7     1263.74     1019.45     21.62 o
  -1   1   7     4835.38     4206.01     36.32 o
   0   1   7      224.01      183.70      4.24 o
   1   1   7      246.57      190.22      4.81 o
   2   1   7     3473.09     3271.71     35.18 o
   3   1   7     2636.45     2751.40     20.40 o
   4   1   7      253.42      204.41      6.36 o
   5   1   7     2724.33     2716.52     48.10 o
   6   1   7      507.18      493.40      8.64 o
   7   1   7      225.74      234.28      7.09 o
   8   1   7      127.98      149.51      9.04 o
   9   1   7      245.17      238.82      7.82 o
  10   1   7       18.35       17.09      6.59 o
  11   1   7        2.29        0.04      9.64 o
  12   1   7      106.49       99.64      6.92 o
  13   1   7      184.99      186.97     10.91 o
  14   1   7      168.10      184.85      8.98 o
  15   1   7      119.72      121.07      8.84 o
  16   1   7      250.18      253.67     15.91 o
  17   1   7       61.00       53.13      8.93 o
  18   1   7        5.95        4.58     12.34 o
  19   1   7     1058.51      944.50     24.27 o
  20   1   7      129.57      110.34     10.09 o
  21   1   7      161.26      223.38     11.88 o
  22   1   7        0.98       -7.09     13.82 o
  23   1   7      852.74      841.57     18.03 o
  24   1   7       69.24       41.49     12.43 o
  25   1   7      605.88      612.22     17.16 o
  26   1   7        0.89      -16.76     16.76 o
  27   1   7      123.92      106.97     13.17 o
  28   1   7        5.05       14.10     14.56 o
  29   1   7      111.01       80.46     26.53 o
  30   1   7        1.56       20.97     18.67 o
  31   1   7       65.35       54.62     14.68 o
  32   1   7        0.00        8.79     33.17 o
  33   1   7       18.08       22.29     30.92 o
  34   1   7        2.66       -0.54     20.65 o
 -31   2   7       53.31       66.91     40.02 o
 -30   2   7       22.85       46.61     17.50 o
 -29   2   7       57.73       48.71     15.84 o
 -28   2   7       53.93       86.62     14.61 o
 -27   2   7      103.78      109.53     20.55 o
 -26   2   7       33.59       14.14     19.21 o
 -25   2   7      200.04      220.74     15.50 o
 -24   2   7        6.99       20.62     16.90 o
 -23   2   7        4.28       19.96     25.20 o
 -22   2   7        4.72        5.85     15.27 o
 -21   2   7        1.03        6.23     12.88 o
 -20   2   7       14.16       16.69     11.62 o
 -19   2   7      123.40      115.48     12.16 o
 -18   2   7       74.47       77.22     10.57 o
 -17   2   7       33.68       15.56     11.10 o
 -16   2   7      326.12      301.62     12.49 o
 -15   2   7       29.79       42.47     10.73 o
 -14   2   7     1728.43     1695.62     27.85 o
 -13   2   7      646.91      629.57     13.37 o
 -12   2   7      158.53      200.26      9.42 o
 -11   2   7        2.04        1.61      9.46 o
 -10   2   7      223.19      241.63      8.94 o
  -9   2   7       63.83       59.51      6.77 o
  -8   2   7      794.69      772.95     12.06 o
  -7   2   7        4.91        1.73      8.42 o
  -6   2   7      564.66      526.28      9.91 o
  -5   2   7       55.12       34.66      6.36 o
  -4   2   7     6422.27     5844.87    294.86 o
  -3   2   7     4572.62     3992.28    242.83 o
  -2   2   7     6887.67     5832.55    132.88 o
  -1   2   7     9498.85     7761.51    104.32 o
   0   2   7    12858.22    10672.28    131.64 o
   1   2   7     5414.50     4659.68     92.02 o
   2   2   7     3464.41     2916.84     32.24 o
   3   2   7     3877.46     3420.55    105.94 o
   4   2   7     2138.52     1934.40     56.29 o
   5   2   7     1006.38      914.59     39.68 o
   6   2   7     2374.77     2464.93     87.83 o
   7   2   7      948.25     1016.29     16.36 o
   8   2   7      913.90      905.25     11.82 o
   9   2   7       34.51       44.83     15.67 o
  10   2   7     1872.39     1952.17     77.48 o
  11   2   7        0.77       -6.70      9.26 o
  12   2   7     2733.19     2827.59     63.43 o
  13   2   7      111.43       99.96      8.20 o
  14   2   7      858.23      887.47     29.71 o
  15   2   7     2027.84     2027.88     20.35 o
  16   2   7     1900.44     1822.06     20.21 o
  17   2   7      242.15      230.97     10.85 o
  18   2   7        2.48      -10.08     13.60 o
  19   2   7      312.26      350.40     12.33 o
  20   2   7      256.67      251.31     11.98 o
  21   2   7       50.79       67.68     10.30 o
  22   2   7      320.03      308.43     13.64 o
  23   2   7       13.00        6.14     15.85 o
  24   2   7      502.86      486.09     33.06 o
  25   2   7        8.60       -8.26     16.82 o
  26   2   7      581.07      519.32     18.42 o
  27   2   7        0.76      -16.45     18.90 o
  28   2   7      486.27      448.99     18.38 o
  29   2   7       10.26      -19.69     19.69 o
  30   2   7       61.12       44.95     36.85 o
  31   2   7       15.56       40.30     27.97 o
  32   2   7       18.18       12.38     19.91 o
  33   2   7       11.35       23.34     15.90 o
 -31   3   7       10.61       24.09     17.47 o
 -30   3   7       22.33       26.89     15.13 o
 -29   3   7       38.62       15.04     19.25 o
 -28   3   7       87.20       84.57     15.19 o
 -27   3   7       35.36       20.78     20.78 o
 -26   3   7       91.71      103.62     14.80 o
 -25   3   7       73.33       90.58     14.28 o
 -24   3   7       32.35        7.80     18.62 o
 -23   3   7      231.90      256.50     26.87 o
 -22   3   7      102.27       88.46     13.12 o
 -21   3   7       69.75       55.69     12.49 o
 -20   3   7       12.17       22.97     12.97 o
 -19   3   7       74.32       95.41     15.65 o
 -18   3   7       67.95       60.94     11.08 o
 -17   3   7      286.60      324.14     13.26 o
 -16   3   7      661.32      668.77     16.12 o
 -15   3   7      181.89      185.01     11.16 o
 -14   3   7        0.78       -1.89     13.33 o
 -13   3   7     1231.33     1213.93     19.82 o
 -12   3   7       61.45       51.43      9.23 o
 -11   3   7     1714.97     1668.58     44.64 o
 -10   3   7        1.64       -6.88     11.48 o
  -9   3   7     2633.81     2472.55     50.15 o
  -8   3   7      171.60      144.98      9.09 o
  -7   3   7     1174.68     1116.12     44.89 o
  -6   3   7      324.07      334.49     18.71 o
  -5   3   7     2243.60     2078.78    133.03 o
  -4   3   7     2169.81     2075.16    152.74 o
  -3   3   7     2685.75     2429.20    173.95 o
  -2   3   7     2362.07     2161.71     28.67 o
  -1   3   7     6408.04     5839.28    109.93 o
   0   3   7      771.80      715.87     11.61 o
   1   3   7     7095.16     6417.88     78.73 o
   2   3   7       30.37       28.49      5.06 o
   3   3   7     2831.66     2657.87    121.52 o
   4   3   7      353.87      390.59     13.64 o
   5   3   7      503.76      457.48     28.95 o
   6   3   7        0.46       -7.60     11.58 o
   7   3   7      700.47      710.55     24.73 o
   8   3   7      339.83      367.26     14.75 o
   9   3   7     1107.73     1237.23     14.68 o
  10   3   7      506.51      532.00     11.13 o
  11   3   7     2903.05     2919.85     44.73 o
  12   3   7      226.04      223.89     13.48 o
  13   3   7     3552.20     3627.52     54.07 o
  14   3   7        1.85      -12.33     12.63 o
  15   3   7     1756.82     1826.70     20.26 o
  16   3   7      117.77      128.21      9.94 o
  17   3   7      246.89      276.25     26.82 o
  18   3   7      397.33      387.77     13.05 o
  19   3   7      492.62      472.21     16.13 o
  20   3   7        9.47      -17.12     18.10 o
  21   3   7      537.47      585.13     22.07 o
  22   3   7        8.49       19.17     25.83 o
  23   3   7      693.73      684.62     18.54 o
  24   3   7       10.03       -2.67     17.43 o
  25   3   7      844.41      838.97     35.16 o
  26   3   7       26.56      -23.88     40.06 o
  27   3   7      244.69      231.66     21.29 o
  28   3   7       32.44       -0.69     19.40 o
  29   3   7      113.49      115.83     15.12 o
  30   3   7       26.66       20.61     20.11 o
  31   3   7       58.69       52.41     14.42 o
  32   3   7        3.33       16.73     22.72 o
  33   3   7       26.57      -15.64     39.01 o
 -30   4   7        4.48       39.69     20.58 o
 -29   4   7        0.69        7.70     29.84 o
 -28   4   7        5.78       54.62     19.44 o
 -27   4   7        0.60       15.27     27.19 o
 -26   4   7       98.97       90.66     22.03 o
 -25   4   7       24.54        1.30     28.86 o
 -24   4   7       65.42       72.05     19.04 o
 -23   4   7      101.47      112.90     20.29 o
 -22   4   7      224.31      267.83     23.41 o
 -21   4   7      203.04      199.27     20.95 o
 -20   4   7      118.13      143.90     19.51 o
 -19   4   7      734.94      665.50     26.54 o
 -18   4   7       59.58       53.28     15.96 o
 -17   4   7      140.67      178.61     17.23 o
 -16   4   7      102.23      111.68     15.82 o
 -15   4   7      547.44      566.86     21.67 o
 -14   4   7      643.42      649.02     23.01 o
 -13   4   7      430.22      436.03     21.09 o
 -12   4   7     2141.91     2136.05     33.48 o
 -11   4   7      177.75      186.63     16.87 o
 -10   4   7     2588.88     2547.74     34.60 o
  -9   4   7       13.26       15.38     17.74 o
  -8   4   7     2253.61     2260.96     30.89 o
  -7   4   7      343.04      346.53     15.60 o
  -6   4   7     1123.93     1123.38     22.28 o
  -5   4   7      205.83      199.37     11.92 o
  -4   4   7      502.90      534.56     15.71 o
  -3   4   7      347.13      379.43     13.58 o
  -2   4   7      171.48      164.95      7.74 o
  -1   4   7      262.20      250.68     20.03 o
   0   4   7      423.46      402.94      9.68 o
   1   4   7       13.66        7.12     10.74 o
   2   4   7     1373.88     1373.73     44.10 o
   3   4   7     1751.42     1814.08     24.82 o
   4   4   7     2294.05     2367.21     28.35 o
   5   4   7      346.33      337.35     13.19 o
   6   4   7     1382.57     1444.44     22.86 o
   7   4   7      172.82      164.99     12.17 o
   8   4   7     1023.03     1045.33     20.37 o
   9   4   7     1051.99     1113.45     21.71 o
  10   4   7     1522.26     1479.33     25.18 o
  11   4   7      575.06      595.90     18.35 o
  12   4   7     1173.65     1125.98     24.20 o
  13   4   7      119.41      121.51     14.41 o
  14   4   7     1222.84     1204.97     25.93 o
  15   4   7        5.74        8.09     18.57 o
  16   4   7     1250.51     1274.83     27.52 o
  17   4   7       84.77       68.30     15.09 o
  18   4   7      834.58      842.81     24.49 o
  19   4   7       30.45       35.72     14.44 o
  20   4   7      321.99      333.99     20.62 o
  21   4   7      273.82      277.22     19.51 o
  22   4   7      398.95      408.14     23.08 o
  23   4   7      172.77      157.66     19.87 o
  24   4   7      367.73      354.30     22.83 o
  25   4   7        1.23        7.81     25.54 o
  26   4   7      226.42      187.60     21.99 o
  27   4   7       70.86       47.82     20.19 o
  28   4   7      121.15      106.05     20.51 o
  29   4   7        1.60       22.47     25.03 o
  30   4   7       16.42      -12.50     28.14 o
  31   4   7       25.58        5.78     20.66 o
  32   4   7       19.25        2.99     30.09 o
 -29   5   7        8.05       22.14     29.37 o
 -28   5   7        1.91        9.17     27.95 o
 -27   5   7        7.35        4.37     28.93 o
 -26   5   7       10.66      -22.61     30.85 o
 -25   5   7      132.92      163.19     23.33 o
 -24   5   7        2.32       -9.28     27.70 o
 -23   5   7      189.36      238.14     22.61 o
 -22   5   7       14.36        2.46     26.76 o
 -21   5   7      156.86      169.69     21.09 o
 -20   5   7        2.85       12.35     24.89 o
 -19   5   7       36.42       39.30     16.36 o
 -18   5   7       45.19       64.91     16.40 o
 -17   5   7        2.96       10.36     14.88 o
 -16   5   7      268.28      246.87     19.54 o
 -15   5   7        1.23       13.80     19.18 o
 -14   5   7       13.66       19.94     13.98 o
 -13   5   7       80.96       83.37     15.49 o
 -12   5   7      409.49      407.53     20.55 o
 -11   5   7      183.44      182.15     17.30 o
 -10   5   7       93.45       67.25     15.75 o
  -9   5   7      242.35      237.20     17.59 o
  -8   5   7      722.07      715.02     22.43 o
  -7   5   7       38.73       28.03     13.95 o
  -6   5   7      947.10      945.53     23.22 o
  -5   5   7      100.78      121.40     13.11 o
  -4   5   7      493.39      563.53     17.95 o
  -3   5   7       14.12       26.91     10.40 o
  -2   5   7      386.17      340.54     17.64 o
  -1   5   7      126.26      132.92      8.82 o
   0   5   7       45.18       38.76     10.20 o
   1   5   7     1889.35     1896.88     32.00 o
   2   5   7     1307.08     1317.94     36.18 o
   3   5   7     1954.72     1880.15     28.10 o
   4   5   7      228.67      248.97     14.84 o
   5   5   7     2162.71     2192.51     30.49 o
   6   5   7      123.69      133.46     13.91 o
   7   5   7      741.12      716.46     19.94 o
   8   5   7       94.72      115.11     13.58 o
   9   5   7     1001.29     1026.44     23.48 o
  10   5   7      360.59      337.53     17.26 o
  11   5   7     1278.97     1326.23     26.65 o
  12   5   7       50.68       54.07     14.84 o
  13   5   7     1220.89     1258.72     27.05 o
  14   5   7       24.84       31.10     14.95 o
  15   5   7      876.44      837.17     24.46 o
  16   5   7       38.60       46.88     15.13 o
  17   5   7      349.27      349.20     18.68 o
  18   5   7       11.67        8.28     20.66 o
  19   5   7       36.48        8.53     22.03 o
  20   5   7      248.93      240.51     19.33 o
  21   5   7       17.33       48.26     16.43 o
  22   5   7       51.50       47.57     17.70 o
  23   5   7       18.07       29.98     17.48 o
  24   5   7       61.16       55.76     18.24 o
  25   5   7       14.90       22.57     24.20 o
  26   5   7        2.85       42.81     16.83 o
  27   5   7        2.07      -25.65     26.94 o
  28   5   7       42.77       49.62     20.26 o
  29   5   7        0.88       -9.75     29.11 o
  30   5   7       32.59       36.48     21.49 o
  31   5   7        0.75       -9.10     29.69 o
 -27   6   7        0.65        0.00     28.03 o
 -26   6   7        5.17       17.99     30.05 o
 -25   6   7        3.54      -31.71     31.71 o
 -24   6   7       20.36       31.78     20.87 o
 -23   6   7       13.50       12.17     27.45 o
 -22   6   7       31.81       33.34     19.65 o
 -21   6   7       20.53       10.69     20.29 o
 -20   6   7       78.86       87.19     19.58 o
 -19   6   7        0.65       18.57     16.90 o
 -18   6   7        0.45        5.67     23.41 o
 -17   6   7       30.85       40.85     15.67 o
 -16   6   7       89.94      106.16     16.79 o
 -15   6   7      124.89      115.04     17.74 o
 -14   6   7       45.01       45.87     15.53 o
 -13   6   7        8.95       13.29     14.88 o
 -12   6   7       16.32        3.72     21.85 o
 -11   6   7        0.19      -20.69     20.69 o
 -10   6   7        4.03       -2.61     20.16 o
  -9   6   7       11.55       13.08     14.70 o
  -8   6   7      225.68      231.20     17.37 o
  -7   6   7      127.30      126.71     16.79 o
  -6   6   7      590.10      582.10     21.99 o
  -5   6   7       31.06       42.44     14.62 o
  -4   6   7      547.70      541.82     20.76 o
  -3   6   7      187.90      197.79     16.54 o
  -2   6   7      180.61      178.24     10.59 o
  -1   6   7        2.04        6.85     13.13 o
   0   6   7      951.76      989.71     17.04 o
   1   6   7        4.45      -12.92     18.82 o
   2   6   7      117.05       97.95     10.55 o
   3   6   7      158.90      162.86     15.89 o
   4   6   7       85.58       77.59     14.80 o
   5   6   7       36.48       44.42     14.24 o
   6   6   7       19.63       12.50     18.71 o
   7   6   7        0.35       -4.48     18.24 o
   8   6   7       43.41       52.52     14.02 o
   9   6   7      137.10      130.78     15.09 o
  10   6   7       73.80       72.27     15.13 o
  11   6   7       18.48       16.14     20.12 o
  12   6   7      923.29      948.70     25.90 o
  13   6   7        0.05        8.60     22.43 o
  14   6   7      451.81      405.37     21.52 o
  15   6   7       62.27       88.24     15.46 o
  16   6   7        9.30        6.54     20.66 o
  17   6   7       63.28       71.48     15.89 o
  18   6   7      161.19      155.38     19.18 o
  19   6   7       30.24       43.34     16.76 o
  20   6   7       70.20       98.93     17.99 o
  21   6   7      104.39      128.33     18.50 o
  22   6   7       24.89       27.81     17.74 o
  23   6   7       75.15      107.31     19.04 o
  24   6   7        0.54       13.55     25.03 o
  25   6   7        5.80      -19.11     27.30 o
  26   6   7        2.71       -6.61     25.72 o
  27   6   7       21.04       33.52     20.73 o
  28   6   7        9.85       21.42     26.98 o
  29   6   7       11.22       16.25     20.69 o
 -25   7   7       12.42        9.24     21.56 o
 -24   7   7        0.67      -22.36     31.10 o
 -23   7   7       23.08      -17.45     30.45 o
 -22   7   7       21.84       37.35     20.91 o
 -21   7   7       29.58       52.37     20.40 o
 -20   7   7        9.69       17.08     29.15 o
 -19   7   7       15.69       46.05     19.00 o
 -18   7   7       15.31        3.72     26.91 o
 -17   7   7        1.51      -24.67     24.67 o
 -16   7   7        8.03       -4.59     24.93 o
 -15   7   7       14.46       39.11     16.07 o
 -14   7   7      173.42      213.90     19.07 o
 -13   7   7       60.61       58.04     16.98 o
 -12   7   7       63.51       39.98     17.16 o
 -11   7   7       18.39        6.43     16.22 o
 -10   7   7       51.82       57.14     16.94 o
  -9   7   7       17.38        5.67     22.50 o
  -8   7   7      196.94      225.60     19.11 o
  -7   7   7       49.62       77.98     16.58 o
  -6   7   7      498.06      487.82     23.01 o
  -5   7   7        8.53       -8.74     22.14 o
  -4   7   7      105.49      103.23     16.69 o
  -3   7   7       25.29       13.55     21.63 o
  -2   7   7       68.63       68.20     10.71 o
  -1   7   7      185.81      206.38     18.64 o
   0   7   7       73.03       84.95     11.70 o
   1   7   7      474.55      469.33     14.85 o
   2   7   7      317.62      343.62     13.72 o
   3   7   7       13.85       11.56     20.26 o
   4   7   7      235.60      229.83     18.53 o
   5   7   7     1423.05     1458.82     30.85 o
   6   7   7       49.70       46.02     16.87 o
   7   7   7     1195.03     1224.19     29.33 o
   8   7   7        8.98       40.60     14.95 o
   9   7   7      169.88      167.30     17.05 o
  10   7   7      199.65      160.15     17.84 o
  11   7   7      123.67      122.08     17.01 o
  12   7   7       78.08       91.71     15.96 o
  13   7   7        5.37        6.29     15.06 o
  14   7   7        8.26       18.71     20.09 o
  15   7   7        1.60      -15.24     21.89 o
  16   7   7        2.72      -16.65     22.28 o
  17   7   7      109.08       98.39     17.95 o
  18   7   7       12.57        1.12     17.55 o
  19   7   7       43.85       50.56     17.92 o
  20   7   7       21.89       16.51     30.05 o
  21   7   7      258.53      226.33     23.62 o
  22   7   7        0.00        5.06     26.36 o
  23   7   7       24.11      -29.00     29.00 o
  24   7   7        0.44      -28.14     28.14 o
  25   7   7        3.15       12.39     28.71 o
  26   7   7       42.38       22.75     30.09 o
  27   7   7        1.19       23.48     27.56 o
 -23   8   7       13.77       30.63     21.13 o
 -22   8   7       46.02       42.73     22.75 o
 -21   8   7       55.71       76.83     21.89 o
 -20   8   7       26.50      -18.60     30.92 o
 -19   8   7       72.34       58.66     23.15 o
 -18   8   7       78.52       82.17     21.63 o
 -17   8   7       60.80       76.32     20.69 o
 -16   8   7      104.02      139.31     21.92 o
 -15   8   7       26.45      -28.35     28.35 o
 -14   8   7      109.70      132.99     19.65 o
 -13   8   7        0.31       31.68     17.66 o
 -12   8   7      109.31      118.25     18.93 o
 -11   8   7      105.74      108.61     18.78 o
 -10   8   7       45.24       12.06     26.44 o
  -9   8   7       34.63       41.94     17.34 o
  -8   8   7      207.85      197.21     20.37 o
  -7   8   7      217.37      255.26     22.25 o
  -6   8   7       72.41       67.43     18.13 o
  -5   8   7       12.45      -17.88     24.82 o
  -4   8   7       23.03       35.98     16.61 o
  -3   8   7       45.29       66.82     17.12 o
  -2   8   7      156.34      150.58     19.11 o
  -1   8   7        4.19        0.87     15.18 o
   0   8   7       55.47       46.62     11.09 o
   1   8   7      340.91      347.90     28.28 o
   2   8   7      124.20      135.39     12.28 o
   3   8   7       24.52       -4.77     21.45 o
   4   8   7      337.95      351.66     21.02 o
   5   8   7       32.36       34.06     15.49 o
   6   8   7      536.75      533.66     23.04 o
   7   8   7       11.27       32.14     15.38 o
   8   8   7      287.02      260.42     19.73 o
   9   8   7        0.50       -2.99     22.39 o
  10   8   7      250.79      242.90     20.09 o
  11   8   7       47.72       72.92     16.72 o
  12   8   7        0.85      -11.85     22.25 o
  13   8   7        0.05       14.13     22.61 o
  14   8   7      158.73      167.20     19.76 o
  15   8   7       29.92       30.09     18.60 o
  16   8   7      233.84      206.49     22.65 o
  17   8   7       66.16       89.22     20.40 o
  18   8   7      348.19      350.93     26.33 o
  19   8   7      100.14      118.76     22.39 o
  20   8   7      124.98       93.44     23.15 o
  21   8   7        7.97       12.06     28.86 o
  22   8   7       41.36       55.22     21.27 o
  23   8   7        1.35      -21.31     29.62 o
  24   8   7        1.79      -11.59     29.87 o
  25   8   7        2.71       -8.95     29.26 o
 -20   9   7       28.13       10.91     32.47 o
 -19   9   7       58.51       40.49     22.75 o
 -18   9   7       49.25       11.92     31.07 o
 -17   9   7       74.54       60.50     21.16 o
 -16   9   7       34.83       22.94     21.42 o
 -15   9   7       38.01      -31.36     31.36 o
 -14   9   7      123.18       75.56     22.39 o
 -13   9   7       44.12      -16.98     30.34 o
 -12   9   7       58.53       60.18     21.16 o
 -11   9   7       64.29       41.54     20.62 o
 -10   9   7      131.00      133.50     21.38 o
  -9   9   7       18.27       54.33     18.68 o
  -8   9   7      108.24      120.96     20.80 o
  -7   9   7      162.23      159.79     22.07 o
  -6   9   7       61.18       67.21     19.07 o
  -5   9   7      167.02      182.62     20.80 o
  -4   9   7        5.33       13.44     24.53 o
  -3   9   7      169.37      129.84     20.73 o
  -2   9   7       38.33        8.93     18.37 o
  -1   9   7       30.09       54.34     11.68 o
   0   9   7      112.84       66.78     13.19 o
   1   9   7      224.93      205.69     14.37 o
   2   9   7      129.21      117.33     13.23 o
   3   9   7       91.25      107.89     18.68 o
   4   9   7        7.47       18.02     16.54 o
   5   9   7      242.74      241.82     22.28 o
   6   9   7        2.56      -26.83     26.83 o
   7   9   7      386.17      354.43     24.27 o
   8   9   7       15.46        3.35     27.41 o
   9   9   7      208.52      182.11     22.21 o
  10   9   7       63.47       81.49     19.94 o
  11   9   7      276.96      224.77     23.33 o
  12   9   7        3.86        4.84     26.00 o
  13   9   7      116.85      116.52     21.60 o
  14   9   7       83.20       68.44     20.69 o
  15   9   7      137.53      136.38     22.25 o
  16   9   7      103.66      100.84     22.43 o
  17   9   7      173.79      112.90     24.09 o
  18   9   7       54.89        1.37     32.61 o
  19   9   7      116.19      112.30     22.65 o
  20   9   7        2.13       11.45     28.10 o
  21   9   7       71.14       -2.92     31.43 o
  22   9   7        7.71       -6.07     29.26 o
 -16  10   7       42.15       30.67     31.71 o
 -15  10   7        2.60       27.23     29.18 o
 -14  10   7       16.62       28.93     21.74 o
 -13  10   7       11.46      -15.96     30.42 o
 -12  10   7        0.51      -19.98     29.15 o
 -11  10   7       29.90       31.17     18.71 o
 -10  10   7        3.30       24.78     27.19 o
  -9  10   7       33.66       50.89     19.11 o
  -8  10   7       11.87        7.91     26.87 o
  -7  10   7       14.21       11.70     27.67 o
  -6  10   7       26.25       26.98     27.70 o
  -5  10   7       18.99       11.45     28.35 o
  -4  10   7      153.26      157.74     22.61 o
  -3  10   7        0.12      -26.40     28.46 o
  -2  10   7      169.55      161.36     17.70 o
  -1  10   7      118.65      115.58     15.30 o
   0  10   7       41.53       41.17     25.78 o
   1  10   7        5.48      -19.78     19.78 o
   2  10   7      127.43      103.35     15.55 o
   3  10   7      133.27      138.59     22.28 o
   4  10   7       94.53       93.66     21.81 o
   5  10   7       22.11        8.70     30.42 o
   6  10   7      207.74      176.98     23.33 o
   7  10   7        0.33      -30.34     30.34 o
   8  10   7      259.02      205.48     25.14 o
   9  10   7       28.87      -11.52     30.49 o
  10  10   7      173.39      182.43     23.98 o
  11  10   7        0.06       25.93     20.12 o
  12  10   7      120.36      117.90     21.89 o
  13  10   7        0.01      -15.02     25.76 o
  14  10   7       43.96       19.47     29.18 o
  15  10   7       22.25       11.34     21.34 o
  16  10   7       58.28      100.84     20.69 o
  17  10   7        8.82       -5.82     30.16 o
  18  10   7       24.66       13.69     29.87 o
 -10  11   7        2.18        7.70     20.09 o
  -9  11   7        6.15        1.48     26.72 o
  -8  11   7        4.11       13.29     31.07 o
  -7  11   7       38.59      -14.59     31.43 o
  -6  11   7        0.04       13.01     26.58 o
  -5  11   7       32.94       60.89     20.55 o
  -4  11   7        0.50       19.18     20.84 o
  -3  11   7       60.03       18.42     32.40 o
  -2  11   7        1.03       33.03     16.29 o
  -1  11   7       71.41       52.19     15.94 o
   0  11   7       12.52      -14.60     21.30 o
   1  11   7        3.98        8.19     21.92 o
   2  11   7       10.01        2.55     20.38 o
   3  11   7        1.41        8.38     26.72 o
   4  11   7       14.04        4.19     28.39 o
   5  11   7        9.87      -30.70     30.70 o
   6  11   7        4.77       23.91     19.76 o
   7  11   7       35.30      -11.30     29.73 o
   8  11   7        0.63       33.55     19.40 o
   9  11   7        7.84       13.69     19.98 o
  10  11   7        0.11       20.62     27.09 o
  11  11   7       18.11       43.20     20.69 o
  12  11   7        9.34       13.58     32.29 o
 -31   0   8       35.52       -1.59     33.52 o
 -30   0   8        5.63      -15.09     30.34 o
 -29   0   8       42.73       59.74     21.45 o
 -28   0   8        1.40      -29.37     29.37 o
 -27   0   8       90.54      130.31     21.13 o
 -26   0   8        4.11      -27.34     27.34 o
 -25   0   8       62.22       44.86     20.05 o
 -24   0   8      365.25      356.71     24.64 o
 -23   0   8      104.97      107.49     19.98 o
 -22   0   8      100.78      108.57     17.63 o
 -21   0   8      139.88      109.19     17.48 o
 -20   0   8      188.02      191.18     17.52 o
 -19   0   8      611.29      535.07     21.60 o
 -18   0   8        6.38      -10.55     19.65 o
 -17   0   8      696.33      701.07     23.26 o
 -16   0   8      333.01      300.69     17.52 o
 -15   0   8     1806.94     1770.78     30.78 o
 -14   0   8     1380.00     1299.17     26.80 o
 -13   0   8     2323.57     2135.00     31.50 o
 -12   0   8     3037.27     2718.29     33.84 o
 -11   0   8      786.63      814.78     20.80 o
 -10   0   8     4470.76     4080.75     41.72 o
  -9   0   8      114.76      161.89     12.03 o
  -8   0   8     1664.78     1435.77     22.47 o
  -7   0   8     2350.00     1971.78     24.89 o
  -6   0   8     3122.69     2523.50     27.01 o
  -5   0   8      465.74      473.89     13.22 o
  -4   0   8     5605.75     4993.76     43.56 o
  -3   0   8     5849.49     4886.06     42.30 o
  -2   0   8     2919.34     2269.68     16.71 o
  -1   0   8     3283.58     2591.82     19.13 o
   0   0   8        1.33       -3.85     12.88 o
   1   0   8     9752.34     7765.04    124.17 o
   2   0   8      275.99      223.64      9.37 o
   3   0   8     6156.84     5022.08     47.10 o
   4   0   8        3.69        7.99      7.01 o
   5   0   8     7291.54     6485.99     54.44 o
   6   0   8       79.88       56.02      7.48 o
   7   0   8     3253.70     2738.88     28.75 o
   8   0   8     2942.27     3063.91     31.10 o
   9   0   8     3970.57     3904.80     39.95 o
  10   0   8     2260.60     2397.99     26.51 o
  11   0   8       35.98       41.29      9.21 o
  12   0   8      351.84      419.85     14.20 o
  13   0   8     2365.48     2249.43     28.21 o
  14   0   8     2383.84     2554.39     30.89 o
  15   0   8     1719.50     1646.74     26.72 o
  16   0   8      511.82      547.64     19.11 o
  17   0   8     6508.60     6360.84     62.63 o
  18   0   8     1891.39     1863.57     31.46 o
  19   0   8      431.57      470.59     18.97 o
  20   0   8       19.98      -11.05     18.64 o
  21   0   8      173.36      192.59     15.31 o
  22   0   8       56.09       75.96     14.24 o
  23   0   8       27.91       28.32     13.66 o
  24   0   8        8.57        3.43     14.31 o
  25   0   8        2.39        4.08     19.73 o
  26   0   8       69.98       16.98     26.07 o
  27   0   8      218.97      231.78     20.58 o
  28   0   8        2.76        2.32     27.38 o
  29   0   8      770.63      786.63     31.65 o
  30   0   8       78.85       62.09     22.94 o
  31   0   8      208.50      256.51     24.17 o
  32   0   8      125.39      153.90     22.68 o
  33   0   8       54.51       68.77     21.42 o
 -31   1   8        1.02      -16.63     21.67 o
 -30   1   8       47.04       43.21     21.61 o
 -29   1   8        0.38      -18.40     20.90 o
 -28   1   8      103.68      149.79     38.28 o
 -27   1   8       19.78       28.57     45.55 o
 -26   1   8       72.32       72.80     21.92 o
 -25   1   8       21.14       25.03     15.10 o
 -24   1   8       60.88       75.12     13.20 o
 -23   1   8       40.20       26.66     14.53 o
 -22   1   8      181.40      172.67     13.74 o
 -21   1   8       56.03       47.34     12.49 o
 -20   1   8      317.69      311.04     13.83 o
 -19   1   8       44.13       55.33     28.50 o
 -18   1   8      679.45      684.98     16.93 o
 -17   1   8        2.16        6.07     13.80 o
 -16   1   8     1077.66     1025.19     23.68 o
 -15   1   8       42.81       25.84     12.82 o
 -14   1   8      159.88      180.39     10.69 o
 -13   1   8      417.81      381.06     13.42 o
 -12   1   8      263.92      239.70     17.32 o
 -11   1   8     1101.32     1015.66     15.44 o
 -10   1   8      146.16      140.18     14.66 o
  -9   1   8      927.41      933.50     13.90 o
  -8   1   8      757.35      641.20     24.27 o
  -7   1   8      357.13      287.79     12.82 o
  -6   1   8     1657.32     1559.85     22.56 o
  -5   1   8        2.69       -1.98      8.04 o
  -4   1   8      905.31      804.13     13.64 o
  -3   1   8     1585.33     1314.06     13.71 o
  -2   1   8     1344.97     1273.99     19.83 o
  -1   1   8      707.06      579.06      6.75 o
   0   1   8     2889.36     2538.10     17.83 o
   1   1   8      263.33      224.11      4.92 o
   2   1   8     2016.49     1704.29     24.25 o
   3   1   8     1410.83     1288.49     12.96 o
   4   1   8     9093.77     7884.19    208.90 o
   5   1   8      914.09      859.79     11.31 o
   6   1   8     4077.05     3629.51     61.18 o
   7   1   8      271.04      333.28      8.42 o
   8   1   8     4786.88     4752.21     84.21 o
   9   1   8      326.00      283.39     12.70 o
  10   1   8     2224.74     2238.56     18.47 o
  11   1   8      110.22      109.21      7.45 o
  12   1   8     1932.37     1897.77     17.98 o
  13   1   8        1.21       10.73     10.62 o
  14   1   8     4510.40     4805.02     36.01 o
  15   1   8     2464.28     2489.37     22.44 o
  16   1   8     1311.54     1345.84     30.14 o
  17   1   8       16.64       16.59     10.41 o
  18   1   8     1826.24     1869.28     21.88 o
  19   1   8       30.92       27.47     16.81 o
  20   1   8      714.11      659.83     27.39 o
  21   1   8      378.11      384.67     13.90 o
  22   1   8        6.25        4.05     14.17 o
  23   1   8      124.58      124.44     11.48 o
  24   1   8        1.26        8.95     12.01 o
  25   1   8       23.70       11.60     16.05 o
  26   1   8       80.96       90.97     12.52 o
  27   1   8       27.97       -2.08     17.12 o
  28   1   8       60.93       56.24     13.37 o
  29   1   8       12.19        0.56     20.00 o
  30   1   8      123.28      133.59     15.13 o
  31   1   8       39.13       63.89     14.60 o
  32   1   8      115.16       77.92     37.47 o
  33   1   8       63.10       66.54     47.32 o
 -31   2   8       20.76       27.93     20.82 o
 -30   2   8       16.16       37.21     15.17 o
 -29   2   8        0.70       -3.68     20.44 o
 -28   2   8        0.06      -20.26     20.26 o
 -27   2   8        5.22       -2.75     20.84 o
 -26   2   8        0.09        1.82     18.59 o
 -25   2   8       55.80       72.95     34.17 o
 -24   2   8        0.09        1.72     17.88 o
 -23   2   8       21.55       19.08     12.26 o
 -22   2   8       75.26       86.28     17.30 o
 -21   2   8      138.83      143.10     13.15 o
 -20   2   8       41.61       42.28     11.40 o
 -19   2   8      303.97      361.56     13.95 o
 -18   2   8      155.12      146.96     11.76 o
 -17   2   8      182.44      176.57     20.58 o
 -16   2   8      247.55      235.37     14.38 o
 -15   2   8      187.01      171.87     19.54 o
 -14   2   8      118.42      120.05     10.48 o
 -13   2   8      132.39      119.67     13.31 o
 -12   2   8      420.89      426.68     16.23 o
 -11   2   8      381.26      342.70     11.04 o
 -10   2   8        6.46        8.27      8.48 o
  -9   2   8      682.84      693.20     34.84 o
  -8   2   8        7.77       17.99     11.40 o
  -7   2   8      476.64      468.82     13.87 o
  -6   2   8      593.67      521.94     10.60 o
  -5   2   8     2985.42     2627.04     32.76 o
  -4   2   8      494.40      467.40     10.47 o
  -3   2   8      363.41      303.05     23.75 o
  -2   2   8      978.96      811.18     10.92 o
  -1   2   8      142.47      116.25      4.89 o
   0   2   8      233.83      191.30      5.21 o
   1   2   8       79.04       69.89      4.39 o
   2   2   8     2042.52     1845.55     19.76 o
   3   2   8      566.90      587.12     27.95 o
   4   2   8      130.29      114.22      7.14 o
   5   2   8     7650.97     6941.90    115.33 o
   6   2   8      127.79      139.63      7.54 o
   7   2   8     4167.34     3867.06    117.64 o
   8   2   8      569.88      562.22     10.89 o
   9   2   8     2734.67     2676.82     67.87 o
  10   2   8       99.32       99.77     10.78 o
  11   2   8      760.37      838.89     32.05 o
  12   2   8       47.26       31.87      7.70 o
  13   2   8       57.41       50.73      7.94 o
  14   2   8        1.69       -1.93     12.14 o
  15   2   8        9.87        9.35     11.80 o
  16   2   8       89.75       89.66     19.11 o
  17   2   8      716.41      779.28     15.46 o
  18   2   8       62.79       89.76      9.88 o
  19   2   8      552.45      532.14     14.52 o
  20   2   8      551.15      520.58     17.14 o
  21   2   8      160.74      167.06     11.82 o
  22   2   8      257.29      254.57     13.48 o
  23   2   8       87.00       99.42     11.33 o
  24   2   8        7.95        2.95     15.26 o
  25   2   8        0.44        8.84     12.65 o
  26   2   8       20.16       18.65     24.89 o
  27   2   8      101.52       89.47     14.40 o
  28   2   8        0.99      -17.43     36.94 o
  29   2   8       57.36       43.14     14.30 o
  30   2   8        9.64       12.49     15.94 o
  31   2   8       57.47       41.09     14.29 o
  32   2   8        9.60       13.36     16.31 o
  33   2   8       26.87       23.25     16.48 o
 -30   3   8       11.23       -5.06     21.37 o
 -29   3   8        2.10       14.06     16.72 o
 -28   3   8        3.24       14.70     13.41 o
 -27   3   8        0.00        3.66     19.29 o
 -26   3   8       90.28      107.24     15.49 o
 -25   3   8       15.29       20.10     15.77 o
 -24   3   8        6.33      -12.03     18.41 o
 -23   3   8        0.01       -8.28     17.01 o
 -22   3   8        0.87       14.72     13.58 o
 -21   3   8       42.37       12.54     17.21 o
 -20   3   8        1.28      -20.16     23.86 o
 -19   3   8       20.99        5.82     15.93 o
 -18   3   8        7.64       17.17     15.36 o
 -17   3   8       70.23       58.94     11.13 o
 -16   3   8      447.10      426.93     32.23 o
 -15   3   8        2.66       26.31     10.49 o
 -14   3   8       24.56       32.44     12.68 o
 -13   3   8      182.09      176.96     14.97 o
 -12   3   8        0.02       -9.86     12.41 o
 -11   3   8       76.50       85.87      9.51 o
 -10   3   8      792.24      815.46     15.07 o
  -9   3   8       31.93       -9.05     22.07 o
  -8   3   8     5081.90     4537.01    116.81 o
  -7   3   8       21.01      -10.96     20.00 o
  -6   3   8     4941.73     4646.65    183.18 o
  -5   3   8      233.99      194.26      9.47 o
  -4   3   8      407.78      362.76     21.78 o
  -3   3   8       22.96       30.21      6.37 o
  -2   3   8       19.71       32.90      9.37 o
  -1   3   8      170.71      187.29      7.58 o
   0   3   8     1424.98     1395.27     33.16 o
   1   3   8        5.37       -6.46      6.46 o
   2   3   8      113.28       86.29      4.78 o
   3   3   8      735.41      703.38     31.28 o
   4   3   8      522.83      513.66     18.75 o
   5   3   8      118.97       94.56      6.81 o
   6   3   8      218.98      234.18      8.28 o
   7   3   8       25.82       34.50      6.15 o
   8   3   8      122.06      115.03      7.46 o
   9   3   8       24.82       18.08      7.18 o
  10   3   8     1542.37     1568.12     21.18 o
  11   3   8      171.78      170.24     17.17 o
  12   3   8     3201.43     3308.04     25.51 o
  13   3   8      334.00      333.33     11.86 o
  14   3   8      195.69      199.52     10.62 o
  15   3   8      166.85      168.62     10.26 o
  16   3   8      119.22      123.62     10.02 o
  17   3   8      259.24      246.08     14.61 o
  18   3   8      821.72      841.65     16.85 o
  19   3   8      288.63      270.67     16.56 o
  20   3   8      164.08      170.14     12.07 o
  21   3   8       46.42       49.20     11.11 o
  22   3   8      230.84      208.91     15.76 o
  23   3   8       24.82       30.40     13.19 o
  24   3   8       21.45       34.69     14.90 o
  25   3   8       56.76       41.85     29.18 o
  26   3   8       10.61      -18.50     18.50 o
  27   3   8       75.46       67.39     20.46 o
  28   3   8       82.86       66.63     18.98 o
  29   3   8       27.00       14.09     19.58 o
  30   3   8       67.89       56.91     38.75 o
  31   3   8       12.70       26.07     16.21 o
  32   3   8        0.08       13.81     14.10 o
 -29   4   8        2.79      -20.87     20.87 o
 -28   4   8        0.01        7.52     28.71 o
 -27   4   8       22.62       12.93     30.96 o
 -26   4   8        1.43       -1.37     27.59 o
 -25   4   8       52.13       34.57     20.19 o
 -24   4   8       24.25      -11.70     27.99 o
 -23   4   8       26.53       -7.44     27.16 o
 -22   4   8        2.96       14.31     25.11 o
 -21   4   8       69.32       60.57     19.04 o
 -20   4   8      115.62      116.05     19.76 o
 -19   4   8       12.10       13.62     22.97 o
 -18   4   8       23.62       10.11     24.89 o
 -17   4   8      151.02      183.70     18.06 o
 -16   4   8      188.83      182.00     18.35 o
 -15   4   8      136.60      164.27     15.89 o
 -14   4   8       41.80       28.64     15.67 o
 -13   4   8      737.74      705.98     23.88 o
 -12   4   8      667.89      666.65     23.26 o
 -11   4   8       53.58       86.00     14.05 o
 -10   4   8       26.59       18.35     13.22 o
  -9   4   8        4.87       -5.71     17.63 o
  -8   4   8       18.71       17.74     18.50 o
  -7   4   8        7.17        0.65     16.72 o
  -6   4   8       34.03       13.58     17.16 o
  -5   4   8      190.93      195.19     13.44 o
  -4   4   8      213.72      239.83     13.95 o
  -3   4   8      515.82      480.28     17.12 o
  -2   4   8      381.82      360.02     10.71 o
  -1   4   8     1200.07     1113.09     24.58 o
   0   4   8       77.26       88.76      7.75 o
   1   4   8      213.18      224.70      9.15 o
   2   4   8     1005.70      938.74     31.45 o
   3   4   8      408.42      394.68     15.38 o
   4   4   8      246.30      218.85     12.93 o
   5   4   8       53.56       77.80     11.16 o
   6   4   8      260.62      243.88     13.77 o
   7   4   8      676.03      699.27     18.50 o
   8   4   8      374.55      365.53     15.64 o
   9   4   8      733.84      791.84     20.12 o
  10   4   8       98.94       95.49     12.82 o
  11   4   8     1482.39     1506.54     26.80 o
  12   4   8      106.16      115.84     14.55 o
  13   4   8     1021.48     1150.17     25.29 o
  14   4   8       60.91       51.00     12.90 o
  15   4   8       14.38       17.99     12.61 o
  16   4   8        4.01      -16.72     18.35 o
  17   4   8       24.78       27.52     13.48 o
  18   4   8      284.23      272.27     18.13 o
  19   4   8        4.82        3.57     18.21 o
  20   4   8      144.47      152.28     17.30 o
  21   4   8       11.62       28.35     15.75 o
  22   4   8       46.51       36.74     17.05 o
  23   4   8       25.17       16.98     24.20 o
  24   4   8       12.49        6.68     25.40 o
  25   4   8       42.96       29.58     18.68 o
  26   4   8       98.67       79.17     19.73 o
  27   4   8        8.59       20.95     27.95 o
  28   4   8       35.48       21.96     28.61 o
  29   4   8        0.73      -18.78     27.41 o
  30   4   8        5.94        9.86     27.19 o
  31   4   8        3.64      -17.55     29.11 o
 -28   5   8        2.43       -7.88     31.32 o
 -27   5   8        0.78       -3.75     19.69 o
 -26   5   8        8.33       35.04     20.44 o
 -25   5   8        3.83      -18.21     27.59 o
 -24   5   8       39.36        9.60     30.23 o
 -23   5   8        2.77       27.56     19.29 o
 -22   5   8      124.31      108.07     22.07 o
 -21   5   8       20.47      -18.21     27.34 o
 -20   5   8       72.17       59.53     19.07 o
 -19   5   8       37.18       52.08     17.37 o
 -18   5   8       16.93       58.91     16.36 o
 -17   5   8      135.75      125.11     18.17 o
 -16   5   8       15.63       -1.99     24.56 o
 -15   5   8      764.86      712.12     25.83 o
 -14   5   8       39.49       34.35     15.13 o
 -13   5   8        1.49       -4.51     20.62 o
 -12   5   8      450.37      482.48     20.87 o
 -11   5   8        0.46      -20.58     20.58 o
 -10   5   8     1101.87     1059.66     27.27 o
  -9   5   8       65.19       82.68     14.80 o
  -8   5   8     1658.95     1694.53     30.78 o
  -7   5   8        7.05       30.38     13.26 o
  -6   5   8     1547.29     1653.06     29.87 o
  -5   5   8       85.27       56.56     14.41 o
  -4   5   8      622.04      600.16     20.05 o
  -3   5   8      375.72      402.91     17.19 o
  -2   5   8      409.67      405.49     11.66 o
  -1   5   8       51.71       43.61      8.64 o
   0   5   8      447.33      447.42     27.34 o
   1   5   8      620.58      566.93     13.77 o
   2   5   8     2676.37     2623.51     23.70 o
   3   5   8      655.42      654.44     19.44 o
   4   5   8      346.71      351.98     15.93 o
   5   5   8      137.17      136.06     13.33 o
   6   5   8      645.66      645.30     19.54 o
   7   5   8       12.85       -5.82     12.86 o
   8   5   8     1288.29     1282.80     26.11 o
   9   5   8      169.84      164.95     16.87 o
  10   5   8      282.17      306.36     17.77 o
  11   5   8       98.89       70.40     16.11 o
  12   5   8      428.60      465.83     20.16 o
  13   5   8      441.97      458.64     20.12 o
  14   5   8      316.40      321.21     18.10 o
  15   5   8        0.02       14.31     18.21 o
  16   5   8      129.73      150.08     15.38 o
  17   5   8        2.89       11.20     12.86 o
  18   5   8       43.61       52.37     14.80 o
  19   5   8       33.41       77.73     14.99 o
  20   5   8      114.21       88.97     17.66 o
  21   5   8        0.06       12.61     21.85 o
  22   5   8      587.64      493.09     26.00 o
  23   5   8        0.39        9.06     26.98 o
  24   5   8      212.15      204.97     21.45 o
  25   5   8       24.44      -10.87     28.03 o
  26   5   8      127.42      133.79     19.83 o
  27   5   8        0.42       10.40     27.88 o
  28   5   8       34.91       21.78     28.43 o
  29   5   8        7.70       27.52     20.05 o
  30   5   8       25.23       29.58     30.16 o
 -26   6   8        5.53       20.09     28.10 o
 -25   6   8       64.66       71.99     21.60 o
 -24   6   8        0.20        4.37     27.77 o
 -23   6   8       45.89      -30.78     32.00 o
 -22   6   8        0.73       20.26     27.77 o
 -21   6   8      231.25      287.07     25.14 o
 -20   6   8        2.33        5.02     26.18 o
 -19   6   8       64.24       77.05     18.60 o
 -18   6   8       29.79        7.08     17.08 o
 -17   6   8       25.05       -5.60     23.88 o
 -16   6   8       24.25      -15.24     22.54 o
 -15   6   8       48.13       71.27     16.32 o
 -14   6   8        4.43        4.08     23.08 o
 -13   6   8       51.67       17.84     22.90 o
 -12   6   8       41.25       40.42     15.75 o
 -11   6   8      382.83      396.08     19.91 o
 -10   6   8       14.35       24.78     14.34 o
  -9   6   8      653.04      690.13     24.60 o
  -8   6   8      116.42       99.26     16.90 o
  -7   6   8      873.34      871.74     26.07 o
  -6   6   8      673.52      749.15     24.38 o
  -5   6   8      785.02      836.12     24.78 o
  -4   6   8      481.18      505.34     21.42 o
  -3   6   8      408.73      414.39     20.58 o
  -2   6   8     1038.45     1025.95     38.92 o
  -1   6   8      974.21      969.33     33.17 o
   0   6   8      962.97      988.58     34.80 o
   1   6   8      211.62      218.38     11.44 o
   2   6   8      139.64      170.62     10.32 o
   3   6   8     1067.15     1065.30     25.29 o
   4   6   8        4.06        3.79     19.25 o
   5   6   8     1580.37     1582.49     29.55 o
   6   6   8       33.51       21.52     21.78 o
   7   6   8     1728.12     1800.93     31.71 o
   8   6   8      100.94       73.28     16.36 o
   9   6   8      587.49      622.91     22.18 o
  10   6   8      165.36      168.46     18.97 o
  11   6   8     1096.85     1153.29     28.32 o
  12   6   8       12.60       13.15     15.42 o
  13   6   8       89.07      117.25     15.75 o
  14   6   8      189.49      172.00     18.10 o
  15   6   8      220.08      247.09     19.25 o
  16   6   8      419.51      435.77     21.09 o
  17   6   8      308.91      294.81     20.51 o
  18   6   8      203.28      201.98     20.33 o
  19   6   8      426.32      399.81     24.35 o
  20   6   8       77.87       93.51     19.11 o
  21   6   8      289.36      318.72     21.96 o
  22   6   8       16.68      -27.85     27.85 o
  23   6   8      216.35      221.85     23.22 o
  24   6   8       14.63      -28.64     28.64 o
  25   6   8       89.56      106.98     20.29 o
  26   6   8        3.32        2.68     27.56 o
  27   6   8       94.65      117.32     21.85 o
  28   6   8       13.69       40.56     20.09 o
  29   6   8       27.02      -31.21     31.21 o
 -24   7   8        6.66        9.21     26.58 o
 -23   7   8        5.22      -23.98     29.91 o
 -22   7   8        7.80       24.71     27.77 o
 -21   7   8       14.25       19.65     29.44 o
 -20   7   8       43.18       35.25     20.87 o
 -19   7   8        5.32      -11.88     28.14 o
 -18   7   8      107.79      107.74     21.31 o
 -17   7   8        3.50      -10.98     25.43 o
 -16   7   8      140.06      142.85     18.89 o
 -15   7   8        2.10       -5.78     17.41 o
 -14   7   8       74.19       58.84     18.60 o
 -13   7   8       10.77       19.73     24.89 o
 -12   7   8      334.24      342.20     22.79 o
 -11   7   8        0.08      -25.69     25.69 o
 -10   7   8      628.20      641.70     26.44 o
  -9   7   8       17.06       -3.93     24.06 o
  -8   7   8      619.32      685.32     24.96 o
  -7   7   8        0.21      -24.38     24.38 o
  -6   7   8      699.91      748.32     26.54 o
  -5   7   8       91.97      120.20     17.48 o
  -4   7   8      752.65      770.46     25.54 o
  -3   7   8       34.61       26.51     15.89 o
  -2   7   8      629.86      624.18     16.26 o
  -1   7   8       97.78       77.66     11.48 o
   0   7   8      142.20      147.30     11.40 o
   1   7   8       13.99       16.75     11.84 o
   2   7   8      527.91      479.97     17.48 o
   3   7   8      312.03      328.79     19.04 o
   4   7   8      148.52      154.73     16.87 o
   5   7   8       82.30       97.12     16.90 o
   6   7   8      111.63       70.58     17.23 o
   7   7   8       15.68       -7.95     21.92 o
   8   7   8       63.67       67.11     15.09 o
   9   7   8       54.10       23.22     15.85 o
  10   7   8       71.94       68.91     16.79 o
  11   7   8       53.52       53.82     15.60 o
  12   7   8      224.25      183.12     19.15 o
  13   7   8      111.61       98.46     17.48 o
  14   7   8      103.47      125.11     18.21 o
  15   7   8      109.65       99.08     18.28 o
  16   7   8      193.36      155.89     20.05 o
  17   7   8       19.14        3.25     25.93 o
  18   7   8      277.94      271.04     22.18 o
  19   7   8       22.27       17.41     26.44 o
  20   7   8      254.41      252.83     23.73 o
  21   7   8       17.87       27.38     20.22 o
  22   7   8      234.25      226.90     23.98 o
  23   7   8        1.22        9.28     27.56 o
  24   7   8      111.06      111.18     20.40 o
  25   7   8        1.76       25.18     26.98 o
  26   7   8      100.88       96.69     22.10 o
  27   7   8        1.13       17.88     27.30 o
 -22   8   8        0.23      -17.26     30.05 o
 -21   8   8        0.75       15.20     28.75 o
 -20   8   8        0.26       19.15     20.73 o
 -19   8   8        5.61       24.46     29.87 o
 -18   8   8        4.27       14.02     26.51 o
 -17   8   8        2.74        4.01     29.33 o
 -16   8   8        4.03       33.34     18.64 o
 -15   8   8       71.69       61.25     20.26 o
 -14   8   8       52.36       53.24     18.86 o
 -13   8   8      106.47       97.70     20.33 o
 -12   8   8       31.48       67.76     18.82 o
 -11   8   8      102.18       88.31     19.54 o
 -10   8   8       62.33       56.78     19.69 o
  -9   8   8      112.22      128.62     19.54 o
  -8   8   8       64.48       -7.52     27.59 o
  -7   8   8      355.28      341.26     24.46 o
  -6   8   8       30.52       52.66     19.00 o
  -5   8   8       90.65      106.12     18.86 o
  -4   8   8        6.85        7.15     17.45 o
  -3   8   8      293.56      276.02     20.76 o
  -2   8   8        0.01        7.88     15.55 o
  -1   8   8      206.46      224.87     13.08 o
   0   8   8       17.89       43.20     10.93 o
   1   8   8      427.75      370.56     15.31 o
   2   8   8       20.76       21.41     13.16 o
   3   8   8       83.14       91.85     16.32 o
   4   8   8        9.39       19.33     15.46 o
   5   8   8       11.60        5.96     21.85 o
   6   8   8        0.74      -23.12     23.12 o
   7   8   8        0.69       11.05     16.11 o
   8   8   8       14.73       18.28     23.33 o
   9   8   8        2.75        5.16     24.20 o
  10   8   8      186.95      186.34     19.83 o
  11   8   8       15.50        0.00     26.18 o
  12   8   8        5.13      -24.64     24.64 o
  13   8   8      108.69       96.36     19.25 o
  14   8   8        0.69        1.16     24.64 o
  15   8   8       95.12       95.31     19.80 o
  16   8   8        0.25       -4.73     25.21 o
  17   8   8      146.68      146.03     21.63 o
  18   8   8        4.63       -2.53     20.09 o
  19   8   8       53.00        6.47     29.73 o
  20   8   8        1.44       18.50     28.86 o
  21   8   8      102.55      132.99     20.98 o
  22   8   8        0.05       -8.42     27.09 o
  23   8   8       34.36       24.53     20.66 o
  24   8   8        4.22      -30.70     30.70 o
 -19   9   8        8.84      -31.85     31.85 o
 -18   9   8        0.01       26.04     29.76 o
 -17   9   8       10.57      -31.32     31.32 o
 -16   9   8        0.59      -31.54     31.54 o
 -15   9   8        8.43      -28.14     29.80 o
 -14   9   8        0.18      -12.39     28.14 o
 -13   9   8       11.99        5.38     27.30 o
 -12   9   8        1.89        9.31     27.16 o
 -11   9   8       60.30       56.24     20.51 o
 -10   9   8       15.29        2.53     26.80 o
  -9   9   8       12.99       24.64     18.75 o
  -8   9   8        9.29       19.40     26.47 o
  -7   9   8        1.67       52.95     17.30 o
  -6   9   8       15.21       10.58     24.35 o
  -5   9   8       20.20       15.13     26.44 o
  -4   9   8        8.76       -1.16     24.82 o
  -3   9   8        7.40       11.45     25.36 o
  -2   9   8        0.08        0.89     17.06 o
  -1   9   8        8.64       14.49     16.91 o
   0   9   8       46.70       35.49     12.67 o
   1   9   8       61.09       63.36     12.94 o
   2   9   8        0.08        5.00     30.94 o
   3   9   8       14.33       16.83     26.72 o
   4   9   8       73.92       77.05     18.97 o
   5   9   8        1.93      -21.38     26.40 o
   6   9   8       14.59       -6.79     26.98 o
   7   9   8       10.10       10.22     26.65 o
   8   9   8       16.02        8.06     26.62 o
   9   9   8       48.26       75.63     17.77 o
  10   9   8       52.73       44.13     19.07 o
  11   9   8        0.04        5.38     18.39 o
  12   9   8       19.32       74.48     17.81 o
  13   9   8        0.41      -27.88     27.88 o
  14   9   8       39.65       90.26     19.36 o
  15   9   8        5.63      -24.60     27.81 o
  16   9   8       66.64       65.27     20.58 o
  17   9   8        0.04        2.68     29.55 o
  18   9   8       11.85       25.14     28.64 o
  19   9   8        0.24       20.01     27.85 o
  20   9   8        3.89      -29.11     29.11 o
  21   9   8        4.86       23.80     20.09 o
 -15  10   8        0.61       10.87     28.24 o
 -14  10   8        0.00      -12.17     30.45 o
 -13  10   8       21.36       35.04     20.40 o
 -12  10   8        0.33      -24.89     31.10 o
 -11  10   8        1.81       15.64     27.63 o
 -10  10   8        1.33       14.16     18.78 o
  -9  10   8        4.51        5.49     25.36 o
  -8  10   8        1.20       -1.37     26.94 o
  -7  10   8       63.21       74.84     20.16 o
  -6  10   8        4.08       23.77     26.87 o
  -5  10   8       27.34       45.15     19.40 o
  -4  10   8       20.83       35.80     19.22 o
  -3  10   8       25.42       20.66     21.16 o
  -2  10   8        6.33        4.52     19.61 o
  -1  10   8      149.88      154.99     15.60 o
   0  10   8       71.85       59.93     14.46 o
   1  10   8        2.76       20.57     15.42 o
   2  10   8       13.83       11.60     15.95 o
   3  10   8        8.28      -13.95     29.84 o
   4  10   8        2.42       -1.27     27.99 o
   5  10   8        9.31      -21.63     28.43 o
   6  10   8       17.47        1.27     29.37 o
   7  10   8        0.30        8.99     27.81 o
   8  10   8        7.92        5.20     28.71 o
   9  10   8        0.12       28.82     18.78 o
  10  10   8        0.01       17.45     27.30 o
  11  10   8        1.51        6.79     27.77 o
  12  10   8        4.00       31.61     18.17 o
  13  10   8        0.16      -16.72     27.74 o
  14  10   8       28.07       24.09     28.39 o
  15  10   8       19.72       -2.88     30.92 o
  16  10   8       20.98       58.23     20.91 o
  17  10   8        4.69      -13.33     30.05 o
  -9  11   8        0.06       19.15     20.73 o
  -8  11   8        0.42        3.03     29.76 o
  -7  11   8        0.18       10.47     31.32 o
  -6  11   8        3.35       11.81     29.04 o
  -5  11   8        9.04       39.62     19.62 o
  -4  11   8       25.21      -11.63     32.03 o
  -3  11   8       22.42       27.56     28.90 o
  -2  11   8       15.50        3.52     21.05 o
  -1  11   8       11.32        4.21     20.43 o
   0  11   8       67.00       68.03     15.70 o
   1  11   8       10.48       10.55     16.93 o
   2  11   8       42.07       21.40     28.14 o
   3  11   8       47.02       15.71     30.89 o
   4  11   8       18.79      -17.19     29.11 o
   5  11   8        8.76       25.76     26.22 o
   6  11   8        4.79       28.71     18.82 o
   7  11   8        1.36       20.19     27.92 o
   8  11   8        5.03      -29.33     29.33 o
   9  11   8        3.43      -30.13     30.13 o
  10  11   8       15.70       28.53     29.47 o
  11  11   8       21.94       12.14     29.80 o
 -30   1   9        4.33      -22.10     22.10 o
 -29   1   9       21.79       48.86     17.28 o
 -28   1   9        0.34       15.67     19.83 o
 -27   1   9        1.39       20.83     21.31 o
 -26   1   9       12.79       32.10     15.86 o
 -25   1   9       27.39       17.16     16.23 o
 -24   1   9        7.63      -18.67     18.67 o
 -23   1   9        0.09       -3.56     27.63 o
 -22   1   9        0.41        6.34     31.46 o
 -21   1   9      143.72      155.29     14.95 o
 -20   1   9        0.80        6.53     15.23 o
 -19   1   9       51.52       30.81     15.40 o
 -18   1   9        0.20       10.21     14.17 o
 -17   1   9        1.11       -8.54     12.99 o
 -16   1   9       22.20       15.91     10.93 o
 -15   1   9      840.11      789.19     16.24 o
 -14   1   9        7.37       14.09     12.83 o
 -13   1   9      879.46      839.73     39.04 o
 -12   1   9       17.10        5.25     12.79 o
 -11   1   9     1645.74     1567.98     19.44 o
 -10   1   9      423.65      386.23     12.38 o
  -9   1   9     3026.57     2649.56     33.84 o
  -8   1   9      192.03      184.16      9.51 o
  -7   1   9      601.48      584.12     11.94 o
  -6   1   9       54.42       45.23      6.96 o
  -5   1   9      615.26      613.32     16.56 o
  -4   1   9      773.32      664.51     21.05 o
  -3   1   9     3848.39     3383.48     90.55 o
  -2   1   9       28.60       33.99      4.28 o
  -1   1   9     1562.55     1361.25     10.14 o
   0   1   9      464.77      437.43      7.21 o
   1   1   9     2580.63     2197.20     13.09 o
   2   1   9       56.18       57.01      4.57 o
   3   1   9       67.62       51.34      6.41 o
   4   1   9        0.60       -2.07      6.70 o
   5   1   9        1.46        6.08      7.10 o
   6   1   9      125.12      142.06     14.99 o
   7   1   9      539.40      624.58     10.74 o
   8   1   9      646.23      650.30     11.22 o
   9   1   9      531.01      522.57     10.63 o
  10   1   9       93.30       82.72      6.92 o
  11   1   9        0.83       -2.95      7.65 o
  12   1   9      278.34      268.09     13.91 o
  13   1   9      818.82      799.96     18.42 o
  14   1   9     1779.69     1761.22     19.64 o
  15   1   9      267.10      285.30     18.40 o
  16   1   9       10.05       15.48      8.84 o
  17   1   9      154.53      161.51     13.35 o
  18   1   9        1.14        9.36     10.49 o
  19   1   9      165.96      178.43     10.94 o
  20   1   9       46.83       65.23     17.45 o
  21   1   9      336.63      340.91     13.56 o
  22   1   9        0.10        0.46     14.41 o
  23   1   9      266.33      283.61     17.70 o
  24   1   9        0.37      -10.92     14.83 o
  25   1   9      251.31      198.59     13.79 o
  26   1   9        0.17        9.85     16.56 o
  27   1   9      287.45      292.54     15.56 o
  28   1   9        0.46        0.00     19.08 o
  29   1   9       48.60       57.07     14.32 o
  30   1   9       10.72      -18.96     20.84 o
  31   1   9        1.28       18.98     16.60 o
  32   1   9       10.77       -7.18     22.07 o
  33   1   9       21.57       16.02     38.45 o
 -30   2   9        3.44       22.88     20.80 o
 -29   2   9       15.33       16.20     22.04 o
 -28   2   9       27.29       31.25     26.16 o
 -27   2   9       11.22       22.29     14.22 o
 -26   2   9       76.85       81.18     28.01 o
 -25   2   9        0.52       14.40     27.19 o
 -24   2   9       29.89       15.91     15.60 o
 -23   2   9      127.07      177.72     27.83 o
 -22   2   9       54.66       81.64     13.10 o
 -21   2   9        7.64       -3.23     17.16 o
 -20   2   9       49.83       50.85     11.95 o
 -19   2   9        2.05        3.98     16.41 o
 -18   2   9       77.99       64.11     11.36 o
 -17   2   9      340.00      335.34     13.69 o
 -16   2   9      323.54      345.25     13.78 o
 -15   2   9      622.48      602.16     15.73 o
 -14   2   9     1227.48     1299.68     19.85 o
 -13   2   9      237.30      236.49     12.10 o
 -12   2   9     2535.67     2370.38     66.96 o
 -11   2   9       12.12        4.15     12.82 o
 -10   2   9     1367.99     1324.97     17.82 o
  -9   2   9       34.12       34.30      8.06 o
  -8   2   9      127.65      125.58     11.30 o
  -7   2   9     1586.87     1390.13     24.22 o
  -6   2   9     1917.71     1640.84     33.01 o
  -5   2   9      101.67      105.53      7.75 o
  -4   2   9      104.27       95.86      8.31 o
  -3   2   9      253.97      204.51      8.09 o
  -2   2   9     2075.67     1946.54     21.22 o
  -1   2   9      218.27      231.76      6.01 o
   0   2   9     3670.27     3163.31     19.59 o
   1   2   9     1709.73     1598.29     16.83 o
   2   2   9      898.13      838.83      9.16 o
   3   2   9      719.28      645.44     11.18 o
   4   2   9      673.11      612.14     10.89 o
   5   2   9      443.77      417.21     13.71 o
   6   2   9      651.06      692.75     11.48 o
   7   2   9      194.12      200.58      9.35 o
   8   2   9      312.44      278.77      9.13 o
   9   2   9        2.88        8.17      9.37 o
  10   2   9     3284.86     3236.50     48.15 o
  11   2   9     2261.63     2206.71     47.46 o
  12   2   9      427.45      430.06     11.53 o
  13   2   9      766.28      792.18     14.61 o
  14   2   9     1798.30     1874.67     21.67 o
  15   2   9      751.90      781.88     15.24 o
  16   2   9      676.24      702.77     15.15 o
  17   2   9     1060.35     1046.56     29.87 o
  18   2   9     1709.36     1802.16     22.60 o
  19   2   9        4.67        4.13     16.49 o
  20   2   9      698.65      719.65     21.23 o
  21   2   9       21.89       30.84     10.81 o
  22   2   9      683.56      693.99     17.52 o
  23   2   9      111.99      121.10     17.25 o
  24   2   9      430.53      442.25     15.86 o
  25   2   9       13.46        8.91     16.63 o
  26   2   9      109.20      100.68     13.70 o
  27   2   9      203.91      176.28     15.10 o
  28   2   9       44.35       16.65     23.48 o
  29   2   9       21.70       26.79     16.15 o
  30   2   9       86.50       80.89     14.81 o
  31   2   9        1.09      -20.46     20.46 o
  32   2   9       22.77       10.68     16.58 o
 -29   3   9       25.42       37.18     17.27 o
 -28   3   9       21.90       29.95     17.00 o
 -27   3   9       27.69       21.41     21.26 o
 -26   3   9        5.20        2.07     28.41 o
 -25   3   9       21.84       19.46     16.38 o
 -24   3   9        3.06       -5.86     21.56 o
 -23   3   9       56.12       44.67     35.16 o
 -22   3   9       42.03       48.58     13.11 o
 -21   3   9      112.89      149.87     13.78 o
 -20   3   9        3.04      -16.04     16.99 o
 -19   3   9      221.05      211.82     21.65 o
 -18   3   9        2.07        3.51     20.80 o
 -17   3   9      506.33      500.86     16.17 o
 -16   3   9       21.37       47.57     10.75 o
 -15   3   9      622.57      640.14     20.64 o
 -14   3   9       11.12        9.63     14.00 o
 -13   3   9      875.43      855.34     30.31 o
 -12   3   9       25.41       31.00     18.91 o
 -11   3   9     1195.43     1175.26     18.36 o
 -10   3   9      132.71      117.05     14.48 o
  -9   3   9     1419.48     1303.29     36.18 o
  -8   3   9      164.65      143.92      9.97 o
  -7   3   9     1248.14     1177.87     55.62 o
  -6   3   9        7.41        1.24     12.49 o
  -5   3   9     3573.14     3371.19    151.78 o
  -4   3   9      110.61      103.09      8.58 o
  -3   3   9     1187.58     1086.49     33.64 o
  -2   3   9       20.91       23.80      5.05 o
  -1   3   9     1127.43     1069.50     14.93 o
   0   3   9       30.66       27.78      5.64 o
   1   3   9      900.54      854.86     11.12 o
   2   3   9      162.73      146.70      6.03 o
   3   3   9     1599.78     1517.30     42.97 o
   4   3   9       79.42       70.91      7.20 o
   5   3   9      825.87      795.14     38.95 o
   6   3   9      367.93      371.03     17.43 o
   7   3   9      776.75      727.98     18.46 o
   8   3   9       39.44       30.05     18.10 o
   9   3   9     3358.31     3347.87     91.80 o
  10   3   9       48.58       58.44     11.92 o
  11   3   9     1675.65     1723.02     29.15 o
  12   3   9      784.26      781.66     15.15 o
  13   3   9      976.94      956.33     42.86 o
  14   3   9      717.35      725.83     18.51 o
  15   3   9     1982.37     2008.09     26.44 o
  16   3   9       13.46        7.05     10.38 o
  17   3   9      239.81      259.37     16.27 o
  18   3   9      181.51      184.63     11.61 o
  19   3   9      781.47      765.81     17.41 o
  20   3   9        3.27       13.02     11.80 o
  21   3   9      530.52      541.76     16.76 o
  22   3   9       83.45       81.42     12.74 o
  23   3   9      744.15      745.69     33.82 o
  24   3   9       57.76       59.34     12.96 o
  25   3   9      305.42      313.63     16.09 o
  26   3   9       71.78       61.60     58.15 o
  27   3   9       59.72       52.27     15.17 o
  28   3   9        0.33        1.68     23.26 o
  29   3   9        9.95       22.15     15.23 o
  30   3   9        0.45      -25.37     57.18 o
  31   3   9       26.00       30.05     16.44 o
  32   3   9        5.83      -20.80     20.80 o
 -28   4   9        1.48      -23.30     31.25 o
 -27   4   9        0.50       22.28     25.07 o
 -26   4   9       10.98       14.38     29.22 o
 -25   4   9        2.73        3.43     19.98 o
 -24   4   9      111.82      157.19     22.47 o
 -23   4   9       53.44       78.01     20.22 o
 -22   4   9       19.06       54.65     17.30 o
 -21   4   9        4.73      -19.07     25.00 o
 -20   4   9      162.47      169.26     20.95 o
 -19   4   9      135.00      157.84     19.15 o
 -18   4   9      140.88      158.67     19.33 o
 -17   4   9      645.79      571.41     25.36 o
 -16   4   9       96.86       89.11     17.30 o
 -15   4   9      159.68      169.80     17.70 o
 -14   4   9      605.54      578.52     23.44 o
 -13   4   9      263.86      294.77     18.82 o
 -12   4   9        1.72       16.22     12.79 o
 -11   4   9        4.01       17.05     13.04 o
 -10   4   9      367.26      369.90     17.12 o
  -9   4   9       34.56       26.62     13.26 o
  -8   4   9     1167.22     1218.41     26.18 o
  -7   4   9      281.04      300.37     16.40 o
  -6   4   9      295.72      270.24     15.75 o
  -5   4   9      679.57      672.61     20.40 o
  -4   4   9     4252.56     4124.08     41.76 o
  -3   4   9      104.31       80.73     14.44 o
  -2   4   9     2987.23     2845.37     82.92 o
  -1   4   9      420.85      408.68     12.22 o
   0   4   9     3806.86     3618.41     93.66 o
   1   4   9      415.86      408.54     11.71 o
   2   4   9      459.90      406.96     11.47 o
   3   4   9     1700.89     1618.03     26.00 o
   4   4   9      379.46      362.93     15.78 o
   5   4   9     1467.07     1401.72     24.96 o
   6   4   9     1778.71     1756.80     27.41 o
   7   4   9       34.00       36.56     12.68 o
   8   4   9     1847.90     1844.97     28.79 o
   9   4   9      217.97      202.20     15.27 o
  10   4   9      709.72      768.00     21.05 o
  11   4   9      407.07      414.90     18.35 o
  12   4   9     2733.68     2805.77     36.95 o
  13   4   9       44.76       62.41     13.91 o
  14   4   9        4.40       10.07     17.48 o
  15   4   9       60.58       18.39     18.89 o
  16   4   9        1.72        4.98     17.26 o
  17   4   9       22.95       13.66     17.59 o
  18   4   9       54.27       33.30     14.24 o
  19   4   9       87.06       84.48     14.91 o
  20   4   9      381.98      359.35     20.62 o
  21   4   9       62.30       60.43     16.69 o
  22   4   9      377.68      328.83     22.03 o
  23   4   9        0.47      -24.56     24.56 o
  24   4   9      424.24      390.34     24.82 o
  25   4   9       28.97       42.52     18.57 o
  26   4   9       41.90       33.48     18.50 o
  27   4   9       56.03       16.98     19.58 o
  28   4   9      152.88      144.77     23.01 o
  29   4   9       89.11       67.61     21.05 o
  30   4   9        1.56       -4.30     27.74 o
  31   4   9        8.48      -29.73     29.73 o
 -27   5   9       28.50        7.77     31.14 o
 -26   5   9        0.29       24.13     26.58 o
 -25   5   9       22.33       31.85     20.33 o
 -24   5   9        8.07      -21.31     29.84 o
 -23   5   9       92.95      117.07     21.89 o
 -22   5   9        2.86      -26.25     28.35 o
 -21   5   9       80.21       94.78     20.12 o
 -20   5   9        6.16       17.01     24.42 o
 -19   5   9       88.81       76.50     18.97 o
 -18   5   9       39.12       35.29     18.64 o
 -17   5   9      266.10      276.67     22.10 o
 -16   5   9      343.73      325.97     22.97 o
 -15   5   9        0.84       20.16     15.89 o
 -14   5   9       27.86       11.70     23.41 o
 -13   5   9       30.13      -20.84     21.81 o
 -12   5   9        0.01       -7.44     19.54 o
 -11   5   9       49.64       17.63     22.14 o
 -10   5   9      215.73      209.64     17.34 o
  -9   5   9       64.58       70.29     14.48 o
  -8   5   9       72.17       74.91     14.44 o
  -7   5   9        6.73       10.22     18.89 o
  -6   5   9       37.20       32.79     13.87 o
  -5   5   9      271.55      260.64     17.84 o
  -4   5   9       97.11      102.90     15.89 o
  -3   5   9      152.64      173.70     15.67 o
  -2   5   9        2.82       25.05      9.11 o
  -1   5   9      962.01      957.41     39.69 o
   0   5   9        0.63       -1.58     17.16 o
   1   5   9        1.27       -6.81     12.73 o
   2   5   9      760.21      745.68     23.77 o
   3   5   9      675.20      662.97     19.91 o
   4   5   9        1.29        8.46     15.64 o
   5   5   9      164.91      165.97     13.91 o
   6   5   9        2.74       16.47     16.51 o
   7   5   9     1321.19     1317.77     26.51 o
   8   5   9      195.34      230.87     16.90 o
   9   5   9     3079.92     3168.30     40.13 o
  10   5   9      344.39      334.50     20.40 o
  11   5   9     2152.62     2139.81     34.57 o
  12   5   9        5.87       -2.46     22.18 o
  13   5   9      620.98      633.28     22.54 o
  14   5   9        5.72       -5.96     19.29 o
  15   5   9      283.59      301.49     17.92 o
  16   5   9        0.12       -3.61     20.12 o
  17   5   9       63.32       73.32     13.84 o
  18   5   9        7.21        0.00     14.62 o
  19   5   9       49.45       32.07     16.43 o
  20   5   9       25.02        1.05     23.51 o
  21   5   9        2.53      -19.47     23.84 o
  22   5   9       36.86       37.03     18.24 o
  23   5   9      119.63       84.26     20.29 o
  24   5   9       49.99       75.78     19.00 o
  25   5   9       10.51       24.74     19.51 o
  26   5   9       83.45      124.97     21.81 o
  27   5   9        2.63      -14.59     29.66 o
  28   5   9       67.51       65.89     20.98 o
  29   5   9        4.57      -12.93     29.11 o
 -25   6   9        2.70       -6.14     21.05 o
 -24   6   9        2.55       25.61     28.32 o
 -23   6   9        6.49       -8.66     29.00 o
 -22   6   9       19.07       16.79     20.66 o
 -21   6   9        8.66       28.35     19.29 o
 -20   6   9       12.43       18.89     19.40 o
 -19   6   9        7.66       -7.52     27.05 o
 -18   6   9       14.44       -4.91     27.59 o
 -17   6   9        4.91       17.45     26.04 o
 -16   6   9       16.83        9.06     25.21 o
 -15   6   9        3.92       14.31     23.70 o
 -14   6   9       61.31       36.70     18.06 o
 -13   6   9       43.87       26.44     16.69 o
 -12   6   9        5.81        6.10     20.58 o
 -11   6   9      149.21      166.83     16.72 o
 -10   6   9       24.07       31.21     15.13 o
  -9   6   9       34.15       40.82     15.64 o
  -8   6   9      243.16      246.76     18.39 o
  -7   6   9       34.96       60.96     15.49 o
  -6   6   9        5.28       12.54     14.48 o
  -5   6   9      101.33      116.41     16.58 o
  -4   6   9        0.41      -14.24     20.58 o
  -3   6   9        1.68       -7.37     19.91 o
  -2   6   9        5.53        8.51     13.58 o
  -1   6   9      113.27       99.93     10.71 o
   0   6   9      107.47      103.99     13.91 o
   1   6   9       81.98       68.94     21.92 o
   2   6   9       66.59       53.07     12.17 o
   3   6   9       34.68       43.48     12.61 o
   4   6   9        3.63       19.18     12.06 o
   5   6   9        0.23        4.80     12.93 o
   6   6   9       84.00       59.71     15.24 o
   7   6   9      286.89      277.32     18.53 o
   8   6   9      203.77      220.98     18.28 o
   9   6   9      156.76      166.40     17.81 o
  10   6   9      461.69      436.32     21.81 o
  11   6   9      149.50      132.63     17.37 o
  12   6   9       42.21       15.02     16.47 o
  13   6   9        3.91      -21.20     22.14 o
  14   6   9        2.09        1.88     22.03 o
  15   6   9        0.01       -7.77     21.34 o
  16   6   9       11.42      -12.93     22.18 o
  17   6   9       44.60       21.34     23.70 o
  18   6   9       92.66       76.47     19.25 o
  19   6   9       28.16       17.41     25.21 o
  20   6   9        9.67       16.94     24.67 o
  21   6   9       14.27        2.35     25.36 o
  22   6   9       11.15       18.17     24.71 o
  23   6   9        7.44       25.65     18.86 o
  24   6   9        1.34       11.52     27.09 o
  25   6   9       77.72       13.22     31.54 o
  26   6   9        1.62      -16.40     29.00 o
  27   6   9       53.80       21.20     30.49 o
  28   6   9       10.71       -5.89     30.67 o
 -23   7   9        8.37       43.30     20.26 o
 -22   7   9        0.02       58.55     19.54 o
 -21   7   9       89.95      142.99     22.47 o
 -20   7   9        0.17       18.24     28.17 o
 -19   7   9       91.34       71.19     22.14 o
 -18   7   9        0.03      -28.82     28.82 o
 -17   7   9       29.57       19.62     18.93 o
 -16   7   9       16.38       18.53     19.40 o
 -15   7   9       10.84       18.06     26.80 o
 -14   7   9       45.36       26.80     18.53 o
 -13   7   9       61.10       71.85     19.25 o
 -12   7   9       25.73      -12.35     26.15 o
 -11   7   9        1.70       -1.09     23.04 o
 -10   7   9      100.55      102.29     18.86 o
  -9   7   9        0.30       23.55     24.42 o
  -8   7   9        9.99       -7.01     23.73 o
  -7   7   9       92.56       57.43     18.21 o
  -6   7   9       16.22       50.71     15.71 o
  -5   7   9      106.06       79.50     17.88 o
  -4   7   9        6.53      -16.03     23.12 o
  -3   7   9       29.70       17.55     21.38 o
  -2   7   9      267.37      259.83     14.88 o
  -1   7   9       94.20       95.25     11.05 o
   0   7   9      130.98      158.28     11.49 o
   1   7   9        0.15      -14.63     14.71 o
   2   7   9      210.84      219.12     12.29 o
   3   7   9      121.13      127.47     16.72 o
   4   7   9        4.02       -1.81     19.33 o
   5   7   9      319.77      311.96     19.69 o
   6   7   9       62.51      105.94     14.77 o
   7   7   9      253.93      242.61     19.11 o
   8   7   9       18.78        8.38     21.05 o
   9   7   9      262.17      238.86     19.62 o
  10   7   9       19.01       19.44     16.29 o
  11   7   9       41.70       56.71     16.40 o
  12   7   9        5.94      -22.36     22.36 o
  13   7   9       82.71       88.86     18.13 o
  14   7   9      184.23      161.45     19.73 o
  15   7   9      249.24      257.38     21.67 o
  16   7   9        6.14        0.00     24.96 o
  17   7   9      122.60       92.94     19.80 o
  18   7   9       15.64       17.63     28.53 o
  19   7   9       10.46       -4.77     28.03 o
  20   7   9      141.23      153.50     21.99 o
  21   7   9        5.27      -25.47     29.69 o
  22   7   9        1.23      -17.08     28.93 o
  23   7   9        2.15      -10.83     29.58 o
  24   7   9        0.07        6.90     27.88 o
  25   7   9        3.56      -15.67     27.95 o
  26   7   9        3.94      -29.08     29.08 o
 -21   8   9       14.91       58.77     20.87 o
 -20   8   9       74.15       62.30     22.75 o
 -19   8   9        5.39      -17.84     28.90 o
 -18   8   9       86.40       81.78     22.14 o
 -17   8   9       59.17       89.68     21.09 o
 -16   8   9        8.29       10.83     27.19 o
 -15   8   9       25.54        9.24     28.97 o
 -14   8   9       12.31        6.43     19.22 o
 -13   8   9       42.24       34.60     18.68 o
 -12   8   9       25.26       19.91     28.21 o
 -11   8   9       32.19       32.14     19.87 o
 -10   8   9       22.66       28.28     18.71 o
  -9   8   9        5.63       12.57     26.80 o
  -8   8   9      179.23      154.70     21.42 o
  -7   8   9       64.28       94.56     19.11 o
  -6   8   9      298.12      315.46     24.02 o
  -5   8   9       72.21       74.98     19.87 o
  -4   8   9      224.80      242.69     22.03 o
  -3   8   9      180.03      171.85     20.69 o
  -2   8   9       37.65       21.88     14.26 o
  -1   8   9        4.94       -9.22     16.42 o
   0   8   9       59.37       35.23     13.76 o
   1   8   9        4.27        3.70     16.37 o
   2   8   9       56.00       64.23     11.72 o
   3   8   9       51.43       56.38     17.05 o
   4   8   9      300.94      297.94     21.05 o
   5   8   9      120.52      143.39     18.71 o
   6   8   9      312.67      313.95     21.49 o
   7   8   9       88.85      101.38     18.71 o
   8   8   9      406.81      368.23     23.88 o
   9   8   9       86.26       84.66     19.11 o
  10   8   9      190.87      153.50     20.33 o
  11   8   9       62.85       89.32     17.81 o
  12   8   9       64.66       49.55     18.89 o
  13   8   9      108.14      123.82     19.91 o
  14   8   9       21.92       10.55     27.41 o
  15   8   9       65.52       58.48     19.58 o
  16   8   9      143.66      167.30     20.40 o
  17   8   9        0.29      -12.35     26.98 o
  18   8   9       79.85       96.33     20.87 o
  19   8   9       16.50      -13.26     29.44 o
  20   8   9       28.23       30.38     19.76 o
  21   8   9        2.66        9.68     28.03 o
  22   8   9        0.36        7.15     18.86 o
  23   8   9        1.23      -29.37     29.37 o
 -18   9   9        5.56       49.70     19.94 o
 -17   9   9       12.97      -29.58     29.58 o
 -16   9   9        0.45       10.33     30.02 o
 -15   9   9       50.83      -21.78     32.29 o
 -14   9   9       30.70      -15.64     32.11 o
 -13   9   9        0.42      -13.91     26.87 o
 -12   9   9       21.45       -6.90     29.04 o
 -11   9   9       10.27       17.16     27.09 o
 -10   9   9       63.32       98.97     20.37 o
  -9   9   9      108.46      115.80     20.51 o
  -8   9   9        1.90       13.77     26.72 o
  -7   9   9       67.22       76.94     19.36 o
  -6   9   9        3.18      -27.30     27.30 o
  -5   9   9       45.58       41.50     19.40 o
  -4   9   9        1.26       29.87     17.63 o
  -3   9   9      196.07      224.95     21.81 o
  -2   9   9       23.35       33.63     14.55 o
  -1   9   9       87.13       60.06     13.95 o
   0   9   9       66.77       40.83     13.78 o
   1   9   9      316.72      309.80     19.42 o
   2   9   9        2.61       -2.68     19.80 o
   3   9   9      307.19      282.05     23.84 o
   4   9   9       10.95       25.54     28.24 o
   5   9   9      508.21      499.71     27.85 o
   6   9   9       22.11        0.00     28.82 o
   7   9   9      347.20      335.19     25.21 o
   8   9   9       36.75       13.04     26.72 o
   9   9   9       31.31       -3.57     28.64 o
  10   9   9        3.02      -26.07     26.07 o
  11   9   9       46.82       60.78     18.21 o
  12   9   9        7.76       -1.27     28.06 o
  13   9   9      172.73      186.78     20.84 o
  14   9   9        9.57       67.07     19.44 o
  15   9   9       35.65       39.11     20.73 o
  16   9   9        4.58        1.34     28.82 o
  17   9   9       86.90       81.38     21.56 o
  18   9   9        2.24       27.09     28.43 o
  19   9   9       13.66       34.96     20.73 o
  20   9   9       22.55       10.36     28.17 o
 -13  10   9        4.56       11.49     21.38 o
 -12  10   9       56.84       58.66     22.47 o
 -11  10   9        8.58       -5.85     29.87 o
 -10  10   9       18.36      -26.22     30.89 o
  -9  10   9        0.08       -2.82     28.53 o
  -8  10   9        3.47       25.14     27.38 o
  -7  10   9       13.06       79.13     19.07 o
  -6  10   9       33.10       24.49     20.26 o
  -5  10   9       12.82      -27.81     27.81 o
  -4  10   9        0.68      -27.95     27.95 o
  -3  10   9        8.08        3.97     19.00 o
  -2  10   9       56.06       48.85     17.48 o
  -1  10   9        0.00        7.23     22.72 o
   0  10   9       37.65       41.98     14.13 o
   1  10   9        0.19       -9.19     19.46 o
   2  10   9      183.19      201.95     16.85 o
   3  10   9       16.17       -5.24     29.51 o
   4  10   9      207.75      173.88     22.65 o
   5  10   9       24.16       15.67     29.69 o
   6  10   9      120.14       98.97     22.21 o
   7  10   9        0.01      -29.11     29.11 o
   8  10   9       51.26       51.90     21.13 o
   9  10   9        6.37       30.20     18.50 o
  10  10   9      101.51       53.57     22.75 o
  11  10   9        2.02       -2.79     29.62 o
  12  10   9        6.02       35.14     19.36 o
  13  10   9        0.21      -24.24     30.89 o
  14  10   9      103.76       52.88     23.33 o
  15  10   9        6.50       19.15     30.63 o
  16  10   9       67.73       38.61     24.06 o
  -7  11   9       48.80       16.87     34.60 o
  -6  11   9        1.54       28.82     30.70 o
  -5  11   9       24.37       14.31     21.60 o
  -4  11   9       22.47        7.48     30.56 o
  -3  11   9       13.53       42.44     20.66 o
  -2  11   9        1.90        0.92     20.85 o
  -1  11   9        3.53       -1.05     19.60 o
   0  11   9        0.58      -20.76     20.76 o
   1  11   9       52.59       29.93     17.13 o
   2  11   9       19.35       21.83     20.46 o
   3  11   9        5.22       19.04     29.62 o
   4  11   9        0.50      -29.33     29.76 o
   5  11   9       20.26       20.51     27.63 o
   6  11   9        0.91       13.22     26.33 o
   7  11   9        9.22      -29.37     29.37 o
   8  11   9        2.76       -1.48     27.95 o
   9  11   9        0.19        7.52     28.64 o
 -29   0  10        6.09       26.62     20.44 o
 -28   0  10       14.12        0.00     29.66 o
 -27   0  10       80.60       31.28     33.37 o
 -26   0  10        0.81      -19.15     27.77 o
 -25   0  10      304.70      375.68     26.22 o
 -24   0  10        9.88       25.50     20.69 o
 -23   0  10       99.25       44.64     21.45 o
 -22   0  10      341.75      402.37     25.11 o
 -21   0  10      175.36      208.48     21.99 o
 -20   0  10       99.99       98.50     17.52 o
 -19   0  10      161.11      166.07     18.75 o
 -18   0  10      219.94      217.87     18.24 o
 -17   0  10       25.16       67.25     13.11 o
 -16   0  10        5.40       12.46     18.02 o
 -15   0  10        3.93       21.63     12.17 o
 -14   0  10        3.78      -17.70     17.70 o
 -13   0  10       47.77       41.65     12.46 o
 -12   0  10        1.08        7.52     16.90 o
 -11   0  10     2149.35     1916.19     30.70 o
 -10   0  10      374.95      297.80     16.72 o
  -9   0  10     2633.27     2465.53     32.83 o
  -8   0  10        3.17       18.97     11.74 o
  -7   0  10      266.76      261.76     14.38 o
  -6   0  10      904.67      832.48     19.76 o
  -5   0  10     5026.14     4379.05     42.34 o
  -4   0  10      702.39      584.16     16.69 o
  -3   0  10      703.54      590.44     16.22 o
  -2   0  10     1231.53     1076.70     16.49 o
  -1   0  10     1527.33     1290.57     24.04 o
   0   0  10     2540.01     2184.28     22.48 o
   1   0  10    11937.70     9801.25    152.41 o
   2   0  10     1176.29     1088.77     14.71 o
   3   0  10     8274.51     7445.32     65.60 o
   4   0  10     3743.16     3350.20     32.58 o
   5   0  10     8605.29     7180.06     65.70 o
   6   0  10     1751.87     1551.68     23.70 o
   7   0  10     3365.20     3168.08     31.85 o
   8   0  10      676.63      691.25     17.01 o
   9   0  10      205.16      220.08     12.03 o
  10   0  10      943.23      922.41     19.51 o
  11   0  10     1819.31     1785.69     26.40 o
  12   0  10       49.39       47.86     11.12 o
  13   0  10       61.45       56.92     11.59 o
  14   0  10      543.83      491.33     18.02 o
  15   0  10      354.29      355.19     16.51 o
  16   0  10       33.08       67.29     12.46 o
  17   0  10      505.13      483.20     19.40 o
  18   0  10      419.37      429.81     19.04 o
  19   0  10      144.51      145.06     14.70 o
  20   0  10      109.03      149.21     13.55 o
  21   0  10        3.02        3.68     18.50 o
  22   0  10        1.10       12.39     19.29 o
  23   0  10      106.22       98.64     15.89 o
  24   0  10        0.36      -21.92     21.92 o
  25   0  10      140.59      174.49     18.02 o
  26   0  10        1.54      -19.04     23.62 o
  27   0  10      247.40      254.71     22.75 o
  28   0  10      647.76      674.42     30.02 o
  29   0  10      137.70       71.52     23.37 o
  30   0  10       74.06       66.71     22.32 o
  31   0  10      156.66      168.72     22.86 o
  32   0  10      155.25      143.68     25.29 o
 -29   1  10       13.07       14.10     21.71 o
 -28   1  10       84.33       93.89     27.38 o
 -27   1  10        4.25        3.56     19.53 o
 -26   1  10       37.82       42.64     14.11 o
 -25   1  10       14.07       -3.41     20.10 o
 -24   1  10      142.74      122.95     16.16 o
 -23   1  10       23.30      -20.35     20.35 o
 -22   1  10      372.02      379.10     17.78 o
 -21   1  10       69.55       86.95     28.59 o
 -20   1  10      117.76      100.61     12.67 o
 -19   1  10        9.48        9.75     15.32 o
 -18   1  10      132.76      128.88     12.23 o
 -17   1  10        0.01       11.02     13.27 o
 -16   1  10       97.09      110.62     10.73 o
 -15   1  10        3.15       13.50     12.73 o
 -14   1  10      204.21      211.88     21.60 o
 -13   1  10        5.94        4.00     13.39 o
 -12   1  10      402.50      361.49     12.57 o
 -11   1  10       10.49       10.46     12.86 o
 -10   1  10      540.93      570.58     13.69 o
  -9   1  10      214.12      186.97     10.50 o
  -8   1  10     2455.46     2204.15     21.99 o
  -7   1  10      179.94      201.77     10.03 o
  -6   1  10      328.99      354.50     14.70 o
  -5   1  10      887.31      802.89     13.57 o
  -4   1  10        4.27       -9.48      9.48 o
  -3   1  10      176.83      164.17      7.96 o
  -2   1  10      295.30      253.84      9.76 o
  -1   1  10        4.57       12.91      4.91 o
   0   1  10      543.73      457.89      9.04 o
   1   1  10       43.67       46.57      4.96 o
   2   1  10     3234.35     2774.00     18.29 o
   3   1  10      153.06      147.31     13.24 o
   4   1  10     7568.17     6545.71    101.80 o
   5   1  10       67.57       72.23      7.87 o
   6   1  10     4335.35     4021.73     70.81 o
   7   1  10        8.66       22.99      6.78 o
   8   1  10     1556.06     1505.37     27.09 o
   9   1  10        0.74      -11.85     12.73 o
  10   1  10      600.09      550.25     19.96 o
  11   1  10      366.47      342.72     14.93 o
  12   1  10      566.69      570.09     12.58 o
  13   1  10       51.17       54.76      9.07 o
  14   1  10     2869.88     2850.95     25.19 o
  15   1  10      143.03      146.43     10.52 o
  16   1  10     1526.40     1552.79     21.89 o
  17   1  10      339.93      298.26     12.96 o
  18   1  10      374.79      412.69     16.05 o
  19   1  10      733.44      687.15     31.41 o
  20   1  10       52.25       64.14     10.20 o
  21   1  10      169.07      178.57     12.14 o
  22   1  10       24.55        4.80     14.62 o
  23   1  10       67.85       71.77     13.44 o
  24   1  10       18.19       12.85     13.51 o
  25   1  10       33.71       54.93     11.75 o
  26   1  10      218.19      222.11     19.16 o
  27   1  10       24.36       13.41     19.01 o
  28   1  10      213.61      214.73     16.07 o
  29   1  10      103.87      109.83     15.52 o
  30   1  10       71.66       61.05     25.16 o
  31   1  10      152.41      161.66     16.52 o
  32   1  10        4.49       24.66     16.52 o
 -29   2  10        2.54       -4.72     21.51 o
 -28   2  10        5.38        4.57     21.67 o
 -27   2  10        0.31      -15.37     22.50 o
 -26   2  10        1.69       31.17     14.89 o
 -25   2  10        0.09      -18.44     20.93 o
 -24   2  10       46.79       39.97     16.56 o
 -23   2  10       83.75      105.75     14.41 o
 -22   2  10       18.77       34.23     14.95 o
 -21   2  10       54.38       41.71     13.10 o
 -20   2  10       83.21      100.30     19.24 o
 -19   2  10      254.68      282.55     14.65 o
 -18   2  10       12.24       -2.11     15.31 o
 -17   2  10      202.44      232.28     13.26 o
 -16   2  10        1.70       -2.76     14.26 o
 -15   2  10      134.41      131.14     11.98 o
 -14   2  10       11.89        6.21     14.71 o
 -13   2  10      218.66      221.16     13.89 o
 -12   2  10       23.78       10.04     19.06 o
 -11   2  10      170.73      177.96     11.12 o
 -10   2  10        3.96       -2.11     21.98 o
  -9   2  10      233.82      240.21     11.08 o
  -8   2  10       11.31       35.55     25.96 o
  -7   2  10      849.81      803.79     14.93 o
  -6   2  10     2434.22     2126.49     71.21 o
  -5   2  10        4.62        9.10     10.73 o
  -4   2  10       50.00       47.57      7.39 o
  -3   2  10      365.89      331.08      9.54 o
  -2   2  10      469.86      454.11      8.24 o
  -1   2  10      133.27      132.59      6.32 o
   0   2  10       84.06       92.28      5.96 o
   1   2  10     1684.28     1486.04     16.09 o
   2   2  10     1627.68     1420.87     14.96 o
   3   2  10      373.55      339.95      9.56 o
   4   2  10        2.76       -8.99      8.99 o
   5   2  10      417.46      388.41     13.69 o
   6   2  10      382.52      353.78     15.84 o
   7   2  10        5.16       -9.12      9.12 o
   8   2  10      713.52      695.44     18.75 o
   9   2  10       97.78       90.27      8.37 o
  10   2  10      334.66      342.05     10.58 o
  11   2  10       76.15       46.69      9.07 o
  12   2  10      470.24      500.81     17.52 o
  13   2  10     2155.65     2199.15     24.93 o
  14   2  10        9.75       12.27     11.10 o
  15   2  10      992.54      980.11     17.32 o
  16   2  10      402.86      392.45     13.47 o
  17   2  10     1064.20     1123.51     18.89 o
  18   2  10      174.85      205.98     13.42 o
  19   2  10       67.34       86.77     27.92 o
  20   2  10      424.62      408.41     14.78 o
  21   2  10       23.01        2.55     16.03 o
  22   2  10       92.10       85.95     12.06 o
  23   2  10        7.56       -1.04     15.79 o
  24   2  10       13.22       -6.94     16.71 o
  25   2  10       53.05       57.07     20.24 o
  26   2  10        0.30      -12.99     16.92 o
  27   2  10       66.51       93.01     13.47 o
  28   2  10        8.35       22.31     15.13 o
  29   2  10      226.28      242.02     39.26 o
  30   2  10       69.14       91.39     15.08 o
  31   2  10        1.43      -17.24     19.51 o
  32   2  10       29.25       13.65     26.16 o
 -28   3  10        6.48      -22.16     22.16 o
 -27   3  10       12.46       14.24     19.30 o
 -26   3  10       19.93        7.95     21.08 o
 -25   3  10       10.03        2.68     26.25 o
 -24   3  10       79.11      108.03     14.79 o
 -23   3  10       45.79       15.05     20.06 o
 -22   3  10       77.88      100.78     29.40 o
 -21   3  10       30.39        7.80     18.82 o
 -20   3  10       16.41       15.35     15.38 o
 -19   3  10       69.62       70.49     12.46 o
 -18   3  10       14.48       17.64     13.64 o
 -17   3  10       67.91       95.81     16.38 o
 -16   3  10      108.45       97.20     11.95 o
 -15   3  10      122.45      132.01     33.46 o
 -14   3  10        0.06        1.35     11.52 o
 -13   3  10      188.08      197.82     11.86 o
 -12   3  10       18.01        9.59     11.70 o
 -11   3  10      597.87      575.45     30.60 o
 -10   3  10       91.33       83.69     10.06 o
  -9   3  10       23.31       13.92     12.36 o
  -8   3  10       66.72       61.20      9.03 o
  -7   3  10        6.87        4.33     11.89 o
  -6   3  10      579.40      539.13     13.20 o
  -5   3  10       40.17       26.99      8.62 o
  -4   3  10     1326.41     1332.39     80.64 o
  -3   3  10       72.73       79.59     14.33 o
  -2   3  10       50.64       56.93      5.57 o
  -1   3  10      353.99      339.24      7.37 o
   0   3  10      438.60      400.67      7.67 o
   1   3  10     2083.62     1870.81     13.45 o
   2   3  10      386.22      370.18      7.28 o
   3   3  10      132.89      116.43      9.57 o
   4   3  10       22.17        9.80      8.09 o
   5   3  10      127.83      102.29     11.02 o
   6   3  10      809.08      768.04     13.51 o
   7   3  10     1969.88     1970.75     20.24 o
   8   3  10     1133.45     1015.61     55.29 o
   9   3  10      562.11      486.30     12.55 o
  10   3  10       20.50       27.01      8.51 o
  11   3  10      205.71      232.22     17.16 o
  12   3  10        6.85       -2.21     18.88 o
  13   3  10      385.47      370.89     26.45 o
  14   3  10       17.25       21.68     19.22 o
  15   3  10      271.52      237.80     11.81 o
  16   3  10       23.72       -1.89     13.47 o
  17   3  10      255.58      272.22     12.20 o
  18   3  10       30.75       26.92     18.89 o
  19   3  10       75.47       79.26     10.95 o
  20   3  10        0.00        0.77     12.27 o
  21   3  10       32.95       45.63     11.65 o
  22   3  10       22.43       33.75     11.83 o
  23   3  10       33.92       54.15     11.95 o
  24   3  10       72.58        4.15     18.90 o
  25   3  10      134.00      163.05     14.37 o
  26   3  10      128.49      133.34     14.45 o
  27   3  10       24.32       -8.63     18.87 o
  28   3  10       16.31        9.46     15.13 o
  29   3  10        0.01      -15.12     18.84 o
  30   3  10        2.31        4.22     15.90 o
  31   3  10        6.89       -0.78     25.54 o
 -27   4  10        9.44       15.38     30.34 o
 -26   4  10        0.74       -2.99     28.97 o
 -25   4  10       17.97      -30.31     30.31 o
 -24   4  10        0.50       -1.41     28.53 o
 -23   4  10       50.74       28.21     21.34 o
 -22   4  10       25.79       29.15     19.15 o
 -21   4  10       36.80       23.66     27.48 o
 -20   4  10       48.92       56.24     18.06 o
 -19   4  10        0.26      -24.53     24.53 o
 -18   4  10       92.18       88.03     18.78 o
 -17   4  10        4.62       -9.57     24.53 o
 -16   4  10      127.55      128.73     18.17 o
 -15   4  10        1.26      -22.61     22.61 o
 -14   4  10        0.04       13.33     20.51 o
 -13   4  10       56.70       65.56     15.46 o
 -12   4  10        3.34       -2.71     18.75 o
 -11   4  10       84.12       95.78     15.17 o
 -10   4  10        1.21      -17.45     19.36 o
  -9   4  10       46.79       69.39     13.29 o
  -8   4  10       75.18       53.42     13.55 o
  -7   4  10       57.74       54.15     14.02 o
  -6   4  10        1.28        7.81     12.86 o
  -5   4  10       40.05       19.69     14.13 o
  -4   4  10      222.42      174.21     17.16 o
  -3   4  10       63.40       74.12     14.59 o
  -2   4  10      866.39      786.74     18.12 o
  -1   4  10     1348.15     1237.71     25.07 o
   0   4  10      427.25      412.48     12.96 o
   1   4  10      611.72      568.65     15.56 o
   2   4  10      452.92      418.23     12.18 o
   3   4  10      616.84      610.59     18.39 o
   4   4  10        0.68       -2.03     16.03 o
   5   4  10      371.26      395.90     16.29 o
   6   4  10       37.45       34.06     12.35 o
   7   4  10     1022.47     1014.23     23.37 o
   8   4  10      182.77      184.97     15.27 o
   9   4  10       78.29       72.49     14.31 o
  10   4  10        2.32       -2.21     19.25 o
  11   4  10      502.94      426.46     19.36 o
  12   4  10        2.38        4.69     20.09 o
  13   4  10        3.06       13.08     12.93 o
  14   4  10        0.10       -1.63     17.55 o
  15   4  10        1.33       -4.19     17.66 o
  16   4  10       10.03       14.31     12.82 o
  17   4  10       46.04       47.64     13.40 o
  18   4  10        2.32       18.28     12.43 o
  19   4  10       78.64       58.30     16.00 o
  20   4  10       23.64        8.02     21.99 o
  21   4  10       19.14       12.50     21.96 o
  22   4  10        5.18      -25.40     25.40 o
  23   4  10        0.53      -25.03     25.03 o
  24   4  10      158.63      167.01     21.74 o
  25   4  10        0.32       22.72     26.72 o
  26   4  10       12.55      -27.95     27.95 o
  27   4  10        2.34       -8.99     28.53 o
  28   4  10       36.94       26.91     28.43 o
  29   4  10        3.55      -22.32     27.41 o
  30   4  10       21.90       14.62     31.36 o
 -26   5  10       38.05       63.32     22.75 o
 -25   5  10        0.59       12.03     28.35 o
 -24   5  10        1.38      -29.15     29.15 o
 -23   5  10       24.48       -2.82     28.28 o
 -22   5  10        0.99       15.02     26.94 o
 -21   5  10        0.67       46.09     18.78 o
 -20   5  10       58.63       83.68     19.15 o
 -19   5  10        2.29       29.29     17.81 o
 -18   5  10       94.26       66.10     20.66 o
 -17   5  10        1.34      -27.09     27.09 o
 -16   5  10      160.24      160.26     20.12 o
 -15   5  10       81.84      103.26     17.84 o
 -14   5  10       98.13      114.89     17.95 o
 -13   5  10       85.34       65.92     16.47 o
 -12   5  10       33.87       61.25     15.42 o
 -11   5  10       36.47       17.70     21.27 o
 -10   5  10       71.57       87.81     15.06 o
  -9   5  10       78.68       69.13     15.27 o
  -8   5  10       21.69       53.82     14.09 o
  -7   5  10       24.82        0.83     21.09 o
  -6   5  10      386.47      446.58     20.05 o
  -5   5  10        0.05       -9.68     20.76 o
  -4   5  10     3031.55     3152.23     41.29 o
  -3   5  10       79.75       58.37     17.01 o
  -2   5  10     1397.10     1315.62     43.61 o
  -1   5  10        0.08       -8.69     24.36 o
   0   5  10      844.98      789.45     16.41 o
   1   5  10      215.11      202.78     11.05 o
   2   5  10     1242.01     1158.69     18.10 o
   3   5  10       25.70        5.92     17.66 o
   4   5  10      300.65      303.47     16.47 o
   5   5  10       29.68       60.68     13.01 o
   6   5  10      215.52      253.34     16.18 o
   7   5  10      115.35      104.31     14.95 o
   8   5  10      191.56      175.72     16.76 o
   9   5  10        6.18       19.11     14.99 o
  10   5  10      744.14      810.37     24.85 o
  11   5  10      418.71      435.99     20.95 o
  12   5  10      306.22      304.77     20.05 o
  13   5  10      458.47      406.59     20.91 o
  14   5  10        5.40       11.56     19.36 o
  15   5  10       26.79       39.69     14.16 o
  16   5  10      355.05      307.45     19.44 o
  17   5  10      102.50       97.85     16.25 o
  18   5  10        3.27      -19.22     22.25 o
  19   5  10        1.28        7.26     20.66 o
  20   5  10       48.77       23.66     16.51 o
  21   5  10       28.20       20.62     17.81 o
  22   5  10      159.83      145.56     20.44 o
  23   5  10       34.43       44.21     19.54 o
  24   5  10       74.28       86.51     19.54 o
  25   5  10      104.22       89.35     21.52 o
  26   5  10      136.86      139.17     23.08 o
  27   5  10       52.95       14.91     31.85 o
  28   5  10       27.65       33.26     20.37 o
  29   5  10        0.36       10.26     29.18 o
 -24   6  10        2.62      -29.66     29.80 o
 -23   6  10       50.44       80.26     21.42 o
 -22   6  10       32.21       -8.70     29.55 o
 -21   6  10       37.05       68.73     19.69 o
 -20   6  10       13.33        6.76     30.02 o
 -19   6  10      139.41      162.83     22.21 o
 -18   6  10       34.97       35.80     20.66 o
 -17   6  10      366.79      387.78     26.51 o
 -16   6  10        2.99      -26.04     27.27 o
 -15   6  10      185.19      151.49     21.34 o
 -14   6  10       21.98       45.65     18.39 o
 -13   6  10      502.60      515.14     25.43 o
 -12   6  10        0.23      -13.91     23.98 o
 -11   6  10       92.27       98.32     16.69 o
 -10   6  10       82.12      102.87     16.03 o
  -9   6  10       43.32       14.62     22.86 o
  -8   6  10        9.83       -7.55     21.74 o
  -7   6  10      589.30      574.69     24.20 o
  -6   6  10      139.62      130.31     17.16 o
  -5   6  10       33.78       43.77     14.99 o
  -4   6  10       16.01        7.95     21.45 o
  -3   6  10     1009.41     1001.55     27.41 o
  -2   6  10       81.69       87.82     11.26 o
  -1   6  10      553.01      545.23     15.02 o
   0   6  10      109.40      118.97     11.29 o
   1   6  10      257.09      279.51     14.25 o
   2   6  10      248.89      261.42     22.86 o
   3   6  10        5.14       -5.85     18.60 o
   4   6  10       15.53       16.00     18.50 o
   5   6  10        9.20       -6.76     18.78 o
   6   6  10       86.92       82.35     15.02 o
   7   6  10      314.16      355.23     19.18 o
   8   6  10        0.32       18.60     14.34 o
   9   6  10      667.10      674.49     24.35 o
  10   6  10      667.75      625.94     25.14 o
  11   6  10      550.90      525.97     23.84 o
  12   6  10        0.41      -19.00     23.26 o
  13   6  10     1232.84     1274.72     31.28 o
  14   6  10       78.04       80.18     18.28 o
  15   6  10      110.99      108.75     18.78 o
  16   6  10      205.48      227.27     20.26 o
  17   6  10      310.43      341.87     22.07 o
  18   6  10       81.16       56.34     18.75 o
  19   6  10      235.49      250.70     22.28 o
  20   6  10      150.60      122.16     21.31 o
  21   6  10      365.54      346.93     25.65 o
  22   6  10       91.05      108.79     21.05 o
  23   6  10      100.84      128.88     21.20 o
  24   6  10       71.73       45.91     20.48 o
  25   6  10      151.51      172.58     22.28 o
  26   6  10       25.57       25.18     29.47 o
  27   6  10       10.13       18.75     26.47 o
 -22   7  10       17.43       26.40     32.47 o
 -21   7  10       10.60       -4.51     30.92 o
 -20   7  10       12.54       68.41     19.00 o
 -19   7  10        2.69      -29.98     29.98 o
 -18   7  10       30.70        1.37     31.57 o
 -17   7  10        2.17       21.02     27.45 o
 -16   7  10      191.54      208.99     23.33 o
 -15   7  10       12.45        1.27     27.34 o
 -14   7  10      183.97      174.35     22.86 o
 -13   7  10        1.53       19.04     27.12 o
 -12   7  10      382.00      406.09     24.93 o
 -11   7  10        3.31        3.35     24.17 o
 -10   7  10      315.52      316.87     23.62 o
  -9   7  10        3.13       23.04     17.23 o
  -8   7  10      564.47      573.39     26.80 o
  -7   7  10       21.03       -3.07     25.87 o
  -6   7  10      357.86      341.51     22.39 o
  -5   7  10        6.52      -14.95     23.88 o
  -4   7  10      211.81      230.26     19.29 o
  -3   7  10      120.24      121.11     16.90 o
  -2   7  10      197.96      181.33     12.77 o
  -1   7  10       40.43       34.33     10.88 o
   0   7  10      123.88       97.66     14.93 o
   1   7  10        0.65       -5.65     13.97 o
   2   7  10       38.36       29.57     20.44 o
   3   7  10       39.40       65.34     14.16 o
   4   7  10       57.24       55.04     15.31 o
   5   7  10       36.29       -4.73     20.69 o
   6   7  10       48.41       16.22     22.86 o
   7   7  10      193.60      214.30     18.13 o
   8   7  10      226.83      229.86     19.54 o
   9   7  10      163.56      181.75     18.60 o
  10   7  10       74.33       65.23     17.16 o
  11   7  10       34.84       46.74     16.65 o
  12   7  10      157.06      161.67     19.83 o
  13   7  10       59.87       58.01     19.04 o
  14   7  10      282.21      250.92     22.14 o
  15   7  10      153.88      137.18     21.34 o
  16   7  10      220.66      206.96     22.79 o
  17   7  10       62.78       14.99     29.15 o
  18   7  10       99.48      135.38     20.16 o
  19   7  10       76.43       23.26     27.67 o
  20   7  10      157.96      212.74     21.02 o
  21   7  10       51.16       18.28     29.55 o
  22   7  10      134.86      115.08     22.65 o
  23   7  10        6.86       29.08     18.10 o
  24   7  10       50.89       84.80     19.58 o
  25   7  10        2.22       44.35     19.62 o
 -20   8  10        0.01      -30.81     30.81 o
 -19   8  10        0.15       18.46     29.15 o
 -18   8  10        2.99      -17.99     27.19 o
 -17   8  10        0.28        6.43     19.69 o
 -16   8  10        5.93       48.37     18.86 o
 -15   8  10        6.68      -30.31     30.31 o
 -14   8  10        0.13      -25.29     28.75 o
 -13   8  10       26.24       27.41     27.81 o
 -12   8  10        4.61      -19.40     27.88 o
 -11   8  10      139.10      136.09     20.91 o
 -10   8  10        7.39      -11.02     26.76 o
  -9   8  10      190.80      185.87     21.89 o
  -8   8  10        3.94      -20.95     27.01 o
  -7   8  10       31.21       -4.59     27.81 o
  -6   8  10      264.22      216.28     23.30 o
  -5   8  10      191.60      170.73     22.61 o
  -4   8  10        0.23       -2.21     24.96 o
  -3   8  10       70.23        8.77     26.87 o
  -2   8  10        6.76       -0.06     20.44 o
  -1   8  10       38.45       50.34     12.20 o
   0   8  10        5.40       -0.68     23.91 o
   1   8  10      115.74      119.86     21.07 o
   2   8  10       83.59       90.84     13.19 o
   3   8  10      162.53      176.51     19.98 o
   4   8  10      145.46      153.32     20.16 o
   5   8  10      104.01      122.34     19.15 o
   6   8  10       99.89      106.73     18.53 o
   7   8  10       33.38       -5.38     27.23 o
   8   8  10       48.14       62.01     17.74 o
   9   8  10        0.48      -14.34     23.55 o
  10   8  10        0.09       -1.12     24.13 o
  11   8  10       88.15       64.62     18.89 o
  12   8  10      151.24      104.13     21.85 o
  13   8  10        2.08      -17.74     26.62 o
  14   8  10        1.37       22.32     17.48 o
  15   8  10       23.73       48.55     18.28 o
  16   8  10       29.32       21.27     29.37 o
  17   8  10      127.47      125.80     20.95 o
  18   8  10        3.77       -1.34     27.16 o
  19   8  10       43.32       70.62     19.76 o
  20   8  10        6.33        8.31     29.55 o
  21   8  10       37.85       70.87     19.47 o
  22   8  10        4.70       14.62     27.45 o
 -16   9  10        2.12        3.03     27.74 o
 -15   9  10        5.21       19.51     30.34 o
 -14   9  10        0.93      -10.29     28.75 o
 -13   9  10       24.83       40.96     19.65 o
 -12   9  10       26.35       26.36     20.58 o
 -11   9  10        5.55       12.32     27.09 o
 -10   9  10        0.17       -5.42     27.27 o
  -9   9  10        0.55      -26.36     27.88 o
  -8   9  10        0.23      -11.67     25.93 o
  -7   9  10        0.49      -26.62     26.62 o
  -6   9  10        8.54      -20.16     27.48 o
  -5   9  10        2.67        2.50     26.15 o
  -4   9  10       74.47       75.56     19.87 o
  -3   9  10        2.17       16.58     18.31 o
  -2   9  10       12.52       10.04     18.18 o
  -1   9  10       12.85       -1.86     18.62 o
   0   9  10        0.05        7.20     18.77 o
   1   9  10        0.36        5.87     15.24 o
   2   9  10       30.10       39.05     13.87 o
   3   9  10        2.33        0.00     28.79 o
   4   9  10       34.75        6.00     28.97 o
   5   9  10        0.61        2.39     26.51 o
   6   9  10       15.06       -1.19     27.16 o
   7   9  10       13.88        1.23     27.19 o
   8   9  10       34.30       25.69     18.50 o
   9   9  10       21.21       -3.72     18.13 o
  10   9  10        4.13       34.13     17.59 o
  11   9  10        0.38       -1.27     26.44 o
  12   9  10       24.15        7.88     26.65 o
  13   9  10        1.52      -28.35     28.35 o
  14   9  10       26.69       24.09     28.97 o
  15   9  10        5.49      -28.61     28.61 o
  16   9  10        8.23      -17.99     28.32 o
  17   9  10        4.91      -30.34     30.34 o
  18   9  10       18.80        1.45     30.38 o
  19   9  10        1.91       20.87     30.63 o
 -12  10  10        0.80        9.42     32.40 o
 -11  10  10        5.21       10.58     20.55 o
 -10  10  10        0.01      -15.02     29.98 o
  -9  10  10        0.25        7.30     29.04 o
  -8  10  10        2.27       23.08     20.09 o
  -7  10  10        2.25       46.85     19.04 o
  -6  10  10       45.74       58.98     20.33 o
  -5  10  10       41.53       82.10     20.22 o
  -4  10  10       11.80      -11.09     27.48 o
  -3  10  10       13.11      -26.07     29.08 o
  -2  10  10        0.28      -17.49     19.04 o
  -1  10  10        1.86      -16.02     18.41 o
   0  10  10       10.17       14.82     14.94 o
   1  10  10        0.06        1.50     21.27 o
   2  10  10       13.11      -19.65     19.65 o
   3  10  10        5.49        5.38     24.82 o
   4  10  10        0.10      -13.48     28.24 o
   5  10  10        1.89        2.71     27.05 o
   6  10  10        7.68       25.65     19.07 o
   7  10  10        3.75       31.89     18.71 o
   8  10  10        0.70      -15.06     26.44 o
   9  10  10        9.97       22.07     20.01 o
  10  10  10       11.60       -2.82     29.04 o
  11  10  10       47.73       18.53     32.03 o
  12  10  10       27.32       53.39     20.26 o
  13  10  10        0.92       10.22     29.33 o
  14  10  10        8.46       28.17     31.50 o
  -4  11  10        6.43       34.57     19.76 o
  -3  11  10        8.95        0.00     29.51 o
  -2  11  10       11.21        3.80     21.59 o
  -1  11  10        0.09       11.31     15.92 o
   0  11  10        1.65       10.58     18.79 o
   1  11  10       16.21       17.25     15.95 o
   2  11  10        6.36        1.39     20.49 o
   3  11  10        0.31       -1.52     29.87 o
   4  11  10        1.99        1.52     28.61 o
   5  11  10        0.06       13.55     28.39 o
   6  11  10       16.54       58.77     20.12 o
 -28   1  11       10.24       41.19     13.98 o
 -27   1  11        2.98       29.25     15.45 o
 -26   1  11       42.50       75.79     19.04 o
 -25   1  11        0.17      -10.30     27.70 o
 -24   1  11       17.75       33.43     16.23 o
 -23   1  11       11.26        9.13     19.84 o
 -22   1  11        0.31      -19.40     19.40 o
 -21   1  11      177.80      183.16     16.28 o
 -20   1  11        2.91      -17.21     17.21 o
 -19   1  11        2.86        8.99     15.59 o
 -18   1  11        8.50        6.07     12.81 o
 -17   1  11        5.18      -11.57     14.99 o
 -16   1  11        8.86       19.68     11.18 o
 -15   1  11        8.31       26.20     10.83 o
 -14   1  11      152.22      162.23     11.21 o
 -13   1  11       65.28       60.59      9.67 o
 -12   1  11        2.47       -6.31     12.88 o
 -11   1  11      295.08      288.84     22.74 o
 -10   1  11        0.31       -5.68     23.30 o
  -9   1  11      599.94      589.16     14.78 o
  -8   1  11      700.09      660.86     20.91 o
  -7   1  11     2208.75     1962.03     21.60 o
  -6   1  11      781.71      664.20     24.69 o
  -5   1  11     1323.24     1246.69     26.07 o
  -4   1  11      200.88      177.60      9.18 o
  -3   1  11        0.96      -11.84     14.09 o
  -2   1  11      237.99      196.56      6.14 o
  -1   1  11       86.96       67.38      5.22 o
   0   1  11        3.55       10.55      5.41 o
   1   1  11       20.00       23.33      6.91 o
   2   1  11     2172.48     1904.61     13.37 o
   3   1  11      306.53      304.70     14.09 o
   4   1  11      284.42      259.77      9.47 o
   5   1  11      796.98      757.54     21.05 o
   6   1  11      640.92      569.96     12.09 o
   7   1  11     1032.87      944.07     21.20 o
   8   1  11      344.69      288.68     11.79 o
   9   1  11      720.22      689.24     13.18 o
  10   1  11      942.27      972.44     16.52 o
  11   1  11      144.83      127.21      9.48 o
  12   1  11      701.97      690.58     13.93 o
  13   1  11      145.31      133.41     18.98 o
  14   1  11      256.06      269.71     12.12 o
  15   1  11       41.10       49.61     30.99 o
  16   1  11      554.23      498.00     14.17 o
  17   1  11      246.92      219.43     12.09 o
  18   1  11       44.11       40.67     10.48 o
  19   1  11      231.49      228.18     12.49 o
  20   1  11        7.89       -0.42     14.46 o
  21   1  11      360.20      349.55     14.19 o
  22   1  11        3.52       16.47     11.91 o
  23   1  11      202.47      195.41     13.19 o
  24   1  11        9.94        5.52     15.83 o
  25   1  11        2.25      -17.46     17.46 o
  26   1  11        0.08       21.88     14.05 o
  27   1  11        0.46      -13.95     24.76 o
  28   1  11       33.81       24.48     33.39 o
  29   1  11       17.71       25.83     16.58 o
  30   1  11        5.75       18.58     21.00 o
  31   1  11        7.46      -16.50     16.50 o
 -28   2  11        1.81      -16.50     20.41 o
 -27   2  11        6.72        8.15     40.74 o
 -26   2  11        6.36       14.61     15.81 o
 -25   2  11        2.55       25.49     23.62 o
 -24   2  11       91.82       97.14     15.14 o
 -23   2  11       68.40       97.15     16.87 o
 -22   2  11       74.62       80.76     14.49 o
 -21   2  11        0.29      -18.86     18.86 o
 -20   2  11      241.32      230.74     16.27 o
 -19   2  11        3.35       -5.62     22.90 o
 -18   2  11      339.29      382.59     36.56 o
 -17   2  11        1.46       10.69     15.37 o
 -16   2  11      203.21      204.87     13.14 o
 -15   2  11       98.96       93.50     11.96 o
 -14   2  11      377.14      389.71     14.56 o
 -13   2  11      249.24      284.26     13.01 o
 -12   2  11      507.11      476.75     14.95 o
 -11   2  11      561.30      552.78     15.32 o
 -10   2  11     1734.04     1591.94     21.56 o
  -9   2  11        3.52       -4.68     13.70 o
  -8   2  11     1687.76     1537.46     40.11 o
  -7   2  11       21.10       10.06     12.51 o
  -6   2  11      346.09      329.49     11.53 o
  -5   2  11     1000.71      980.65     16.54 o
  -4   2  11      699.70      636.91     13.44 o
  -3   2  11       38.88       15.72     21.90 o
  -2   2  11       42.03       29.57      5.16 o
  -1   2  11      405.97      361.40      7.35 o
   0   2  11        7.92        9.53      5.35 o
   1   2  11      116.35      112.54      5.53 o
   2   2  11        2.38        8.05      5.85 o
   3   2  11      150.84      149.52      8.06 o
   4   2  11      128.19      130.13      8.07 o
   5   2  11      259.74      247.74      9.27 o
   6   2  11      466.16      420.03     12.50 o
   7   2  11       54.21       51.45      7.47 o
   8   2  11     1116.65     1032.30     44.51 o
   9   2  11      206.62      182.73     15.62 o
  10   2  11      279.52      304.42     18.95 o
  11   2  11      149.30      123.91      9.93 o
  12   2  11     1953.43     1799.21     20.94 o
  13   2  11      910.27      902.00     24.96 o
  14   2  11      259.91      286.90     30.49 o
  15   2  11      174.35      163.98     11.42 o
  16   2  11      593.35      589.27     15.60 o
  17   2  11      370.89      375.13     13.96 o
  18   2  11     1217.11     1200.51     20.54 o
  19   2  11      240.06      237.82     13.96 o
  20   2  11     1378.68     1409.24     22.69 o
  21   2  11      139.93      112.15     13.26 o
  22   2  11      472.45      471.97     16.31 o
  23   2  11       21.85        3.71     17.28 o
  24   2  11      198.81      228.32     14.00 o
  25   2  11       36.39       71.46     15.42 o
  26   2  11        8.48        7.19     17.43 o
  27   2  11        0.34      -19.16     19.16 o
  28   2  11        1.10       10.78     15.04 o
  29   2  11       52.65       51.90     14.42 o
  30   2  11        5.17        6.94     17.84 o
  31   2  11       10.07        0.03     16.58 o
 -27   3  11       17.23       12.49     27.45 o
 -26   3  11        0.31       17.29     19.48 o
 -25   3  11       30.32       55.48     14.36 o
 -24   3  11        0.14      -20.19     20.19 o
 -23   3  11       18.65        3.42     19.85 o
 -22   3  11       13.70       23.07     15.07 o
 -21   3  11       42.12       42.44     13.85 o
 -20   3  11        4.53        8.62     14.20 o
 -19   3  11      127.73      128.57     15.11 o
 -18   3  11        2.71       15.93     14.24 o
 -17   3  11      419.37      439.26     17.10 o
 -16   3  11       13.50        3.29     16.33 o
 -15   3  11      533.60      534.14     16.59 o
 -14   3  11        7.01       -5.22     15.17 o
 -13   3  11      638.84      623.74     16.76 o
 -12   3  11        6.03        5.61     14.62 o
 -11   3  11      542.37      549.36     15.26 o
 -10   3  11       12.53        9.43     10.71 o
  -9   3  11      438.59      391.91     19.16 o
  -8   3  11      146.98      153.68     21.43 o
  -7   3  11      562.79      523.70     13.82 o
  -6   3  11       24.45       31.17      9.00 o
  -5   3  11      890.86      915.44     15.97 o
  -4   3  11       10.60       11.52      9.79 o
  -3   3  11     1363.94     1245.48     51.16 o
  -2   3  11      302.60      269.52     10.25 o
  -1   3  11      934.66      839.93     14.59 o
   0   3  11        8.70       11.31     13.60 o
   1   3  11        8.43        3.25      7.16 o
   2   3  11      351.90      330.23      7.41 o
   3   3  11      643.27      597.07     12.66 o
   4   3  11       46.57       33.42      9.15 o
   5   3  11      643.10      634.82     13.04 o
   6   3  11       93.37       70.64      8.62 o
   7   3  11      709.41      645.95     45.02 o
   8   3  11      595.13      555.68     29.82 o
   9   3  11     1335.82     1324.31     35.96 o
  10   3  11      316.06      308.83     12.06 o
  11   3  11     1095.94     1076.13     17.97 o
  12   3  11      846.50      834.84     16.41 o
  13   3  11      485.12      513.04     14.22 o
  14   3  11      986.17      992.41     17.96 o
  15   3  11      579.66      584.39     15.37 o
  16   3  11       63.19       82.00     10.06 o
  17   3  11      624.72      637.61     16.37 o
  18   3  11        2.57        8.15     14.79 o
  19   3  11      487.95      522.61     48.77 o
  20   3  11       41.93       12.16     16.62 o
  21   3  11      179.64      173.24     13.54 o
  22   3  11      180.62      199.33     16.18 o
  23   3  11      167.77      161.91     14.17 o
  24   3  11       68.51       56.63     12.96 o
  25   3  11       11.49       -9.40     18.86 o
  26   3  11      129.39       96.95     14.48 o
  27   3  11       77.19       84.86     13.82 o
  28   3  11       20.61        0.06     19.02 o
  29   3  11       16.49       33.50     15.64 o
  30   3  11        3.13        5.80     19.92 o
 -26   4  11       24.31      -18.64     31.14 o
 -25   4  11        1.01      -17.88     28.53 o
 -24   4  11        0.99      -13.15     28.32 o
 -23   4  11       18.43       49.08     18.53 o
 -22   4  11       24.51       29.76     19.98 o
 -21   4  11       16.05      -10.44     26.62 o
 -20   4  11       20.14      -26.07     26.07 o
 -19   4  11       24.89       22.90     18.24 o
 -18   4  11       42.44       36.88     18.35 o
 -17   4  11        5.08      -10.07     25.83 o
 -16   4  11      157.95      137.32     19.54 o
 -15   4  11        0.16       10.44     22.94 o
 -14   4  11      144.20      129.09     17.88 o
 -13   4  11       27.77       18.60     21.99 o
 -12   4  11       18.30       -5.78     21.56 o
 -11   4  11       62.67       67.47     14.80 o
 -10   4  11       14.23       35.00     12.72 o
  -9   4  11       93.06       85.31     14.44 o
  -8   4  11        5.50       20.01     12.25 o
  -7   4  11       94.81       69.75     14.70 o
  -6   4  11     1681.41     1694.02     31.39 o
  -5   4  11      768.04      733.40     23.77 o
  -4   4  11      730.31      725.89     23.15 o
  -3   4  11      654.90      640.47     22.65 o
  -2   4  11     2793.24     2751.80     26.23 o
  -1   4  11      331.95      336.19     31.73 o
   0   4  11     2448.98     2359.39     68.77 o
   1   4  11      346.13      329.08     12.61 o
   2   4  11     1548.50     1478.82     19.57 o
   3   4  11        5.58      -18.13     18.13 o
   4   4  11      234.85      240.66     15.09 o
   5   4  11       52.20       36.27     13.26 o
   6   4  11      887.39      835.62     23.01 o
   7   4  11      345.85      323.12     17.92 o
   8   4  11      719.63      743.15     22.03 o
   9   4  11      799.71      811.70     23.26 o
  10   4  11      842.63      841.90     24.49 o
  11   4  11     2102.86     2011.55     33.91 o
  12   4  11       21.19        7.05     14.59 o
  13   4  11        1.20       -3.35     19.25 o
  14   4  11      376.51      383.26     19.65 o
  15   4  11       57.36       67.79     14.09 o
  16   4  11       19.14        9.10     19.76 o
  17   4  11        4.60       -4.66     13.04 o
  18   4  11      158.27      171.53     17.05 o
  19   4  11       37.19       29.62     15.13 o
  20   4  11       29.52       70.80     16.00 o
  21   4  11       89.23       62.09     17.55 o
  22   4  11      172.87      163.04     20.19 o
  23   4  11      298.75      278.30     22.68 o
  24   4  11       10.94        1.19     27.01 o
  25   4  11      118.63       75.78     21.85 o
  26   4  11        2.76      -15.38     26.47 o
  27   4  11       77.47       71.38     20.58 o
  28   4  11        5.06       -4.84     19.11 o
  29   4  11        3.82        5.71     28.35 o
 -25   5  11       17.42       20.26     29.15 o
 -24   5  11       13.26      -24.53     30.81 o
 -23   5  11        9.97       22.07     27.59 o
 -22   5  11       12.03       34.89     19.69 o
 -21   5  11        1.41        5.49     26.22 o
 -20   5  11        1.53      -23.84     26.94 o
 -19   5  11       49.19       80.40     19.04 o
 -18   5  11        0.94       18.71     18.28 o
 -17   5  11       97.28       82.21     19.76 o
 -16   5  11       19.51       13.26     18.57 o
 -15   5  11       98.72      114.75     19.25 o
 -14   5  11        5.33        3.25     22.83 o
 -13   5  11       27.58       15.78     16.36 o
 -12   5  11       57.41       61.07     16.00 o
 -11   5  11        4.11      -22.61     22.61 o
 -10   5  11        0.05       18.21     14.05 o
  -9   5  11       46.13       44.17     14.09 o
  -8   5  11      129.18      149.68     15.27 o
  -7   5  11       14.07       40.38     13.40 o
  -6   5  11      427.51      431.12     21.16 o
  -5   5  11      126.45      126.56     16.51 o
  -4   5  11      334.04      344.79     20.40 o
  -3   5  11      296.98      277.61     18.97 o
  -2   5  11      622.48      633.94     25.11 o
  -1   5  11      337.83      325.58     13.19 o
   0   5  11      107.16       96.92     14.38 o
   1   5  11      187.71      179.06     11.25 o
   2   5  11       75.59      105.53      9.67 o
   3   5  11      213.61      183.27     16.00 o
   4   5  11      158.06      164.27     15.60 o
   5   5  11      451.22      437.76     19.47 o
   6   5  11      398.33      398.47     19.58 o
   7   5  11      566.65      543.60     21.38 o
   8   5  11       11.85        8.20     19.76 o
   9   5  11      854.30      846.74     25.69 o
  10   5  11       18.93       51.47     15.09 o
  11   5  11      396.74      379.50     21.13 o
  12   5  11        1.65       14.44     20.37 o
  13   5  11        0.69        6.39     19.47 o
  14   5  11       78.82       58.62     15.64 o
  15   5  11       62.40       37.70     16.14 o
  16   5  11      208.07      188.68     17.95 o
  17   5  11       20.45       41.18     14.24 o
  18   5  11        4.33       12.61     20.26 o
  19   5  11       82.57       82.86     17.52 o
  20   5  11       33.98       68.52     17.30 o
  21   5  11       14.01      -10.36     26.25 o
  22   5  11      249.44      270.17     22.14 o
  23   5  11       18.91       17.23     27.70 o
  24   5  11      199.57      202.45     23.48 o
  25   5  11        0.61      -28.68     28.68 o
  26   5  11      102.41      105.62     21.38 o
  27   5  11        1.58      -19.47     28.03 o
  28   5  11        7.05      -29.00     29.22 o
 -23   6  11        0.00       10.91     28.32 o
 -22   6  11        1.39      -21.13     29.98 o
 -21   6  11       20.05       42.34     20.80 o
 -20   6  11        0.92      -16.94     29.91 o
 -19   6  11       53.28       19.00     20.62 o
 -18   6  11        1.32        6.68     27.70 o
 -17   6  11       14.53        7.62     28.46 o
 -16   6  11        0.30       -4.95     27.19 o
 -15   6  11       17.99      -24.13     27.81 o
 -14   6  11       22.14       56.60     18.86 o
 -13   6  11        7.08       14.84     18.13 o
 -12   6  11       20.59       13.48     24.17 o
 -11   6  11       52.69       68.05     17.77 o
 -10   6  11        3.36       19.87     14.91 o
  -9   6  11       39.84       42.15     16.36 o
  -8   6  11       10.14       -5.96     20.98 o
  -7   6  11       18.50        1.95     21.31 o
  -6   6  11       10.65       19.25     14.52 o
  -5   6  11        0.14       11.34     20.55 o
  -4   6  11      175.36      208.77     17.37 o
  -3   6  11      132.17      124.86     16.76 o
  -2   6  11      122.93      126.16     19.65 o
  -1   6  11      200.86      200.41     15.44 o
   0   6  11       14.62       11.05     11.09 o
   1   6  11      115.86      118.43     10.66 o
   2   6  11        0.45      -11.02     12.81 o
   3   6  11        0.94        7.05     17.05 o
   4   6  11        1.71       -3.57     17.92 o
   5   6  11        0.17        0.90     18.42 o
   6   6  11      206.58      188.39     16.32 o
   7   6  11      230.29      223.11     17.52 o
   8   6  11       12.35       10.91     20.91 o
   9   6  11       56.86       63.39     15.67 o
  10   6  11       21.35       53.68     15.06 o
  11   6  11       92.86      122.19     16.94 o
  12   6  11        3.15       17.88     22.03 o
  13   6  11       12.66       21.05     22.83 o
  14   6  11      152.61      142.70     18.64 o
  15   6  11       12.10       -6.29     25.14 o
  16   6  11       89.46       80.87     18.71 o
  17   6  11        3.45      -26.15     26.15 o
  18   6  11       31.05        1.16     25.72 o
  19   6  11        2.42        5.82     24.93 o
  20   6  11        5.77       24.02     27.81 o
  21   6  11       75.94       61.40     21.02 o
  22   6  11        5.27      -10.26     19.73 o
  23   6  11       54.44       74.51     20.48 o
  24   6  11        0.46      -29.29     29.29 o
  25   6  11       18.43       18.06     28.28 o
  26   6  11        8.44        4.30     28.61 o
 -21   7  11        0.93       17.16     28.53 o
 -20   7  11        0.03       18.13     28.90 o
 -19   7  11       21.44       27.30     20.55 o
 -18   7  11        4.29        7.19     29.40 o
 -17   7  11       12.39      -29.04     29.04 o
 -16   7  11       59.26       33.52     21.92 o
 -15   7  11      120.66      113.77     22.14 o
 -14   7  11       38.03       12.68     29.40 o
 -13   7  11       37.74       -3.72     29.44 o
 -12   7  11        6.28       -6.14     28.86 o
 -11   7  11        8.52      -19.94     28.46 o
 -10   7  11        0.05        5.82     25.40 o
  -9   7  11       15.15      -17.95     25.54 o
  -8   7  11      151.13      181.03     19.40 o
  -7   7  11       10.89      -26.62     26.62 o
  -6   7  11       97.91      121.61     17.74 o
  -5   7  11       79.83      104.78     17.77 o
  -4   7  11      129.22      135.44     19.29 o
  -3   7  11       96.54       93.88     17.81 o
  -2   7  11        8.45      -11.44     15.98 o
  -1   7  11        6.31       20.34     11.95 o
   0   7  11        7.02       -4.52     18.84 o
   1   7  11       31.76       32.93     10.56 o
   2   7  11       39.42       32.49     10.71 o
   3   7  11       37.62       39.44     14.38 o
   4   7  11       34.02       41.32     15.20 o
   5   7  11        8.67       12.93     14.24 o
   6   7  11        3.44        6.00     20.05 o
   7   7  11        2.85        1.01     20.48 o
   8   7  11        4.01       17.23     21.05 o
   9   7  11       16.22       17.48     21.63 o
  10   7  11       38.13       20.05     26.25 o
  11   7  11      133.25      157.12     19.29 o
  12   7  11       13.58       32.43     18.21 o
  13   7  11      370.34      378.82     24.38 o
  14   7  11        2.89      -16.83     28.64 o
  15   7  11       66.11       84.62     19.91 o
  16   7  11       34.60        7.05     29.73 o
  17   7  11      236.33      203.46     23.37 o
  18   7  11       10.08       19.98     25.87 o
  19   7  11        5.01       -2.53     18.17 o
  20   7  11       35.44        9.13     20.05 o
  21   7  11        3.83        1.34     26.94 o
  22   7  11        0.14       31.10     18.28 o
  23   7  11        0.71       -1.41     26.22 o
  24   7  11        1.86        0.00     27.70 o
 -18   8  11        4.89       20.19     20.22 o
 -17   8  11        0.01      -28.35     28.35 o
 -16   8  11       24.61       -1.45     30.20 o
 -15   8  11       31.40       22.07     20.33 o
 -14   8  11        1.46        0.00     29.94 o
 -13   8  11        1.46        5.42     27.77 o
 -12   8  11      134.50      145.27     23.19 o
 -11   8  11       42.53       98.57     19.04 o
 -10   8  11       45.70       40.24     19.33 o
  -9   8  11       17.07       34.67     19.22 o
  -8   8  11        4.89       19.40     26.69 o
  -7   8  11       77.06       56.74     20.22 o
  -6   8  11       72.73       61.87     19.94 o
  -5   8  11       46.68       23.30     26.51 o
  -4   8  11       14.56       24.85     18.53 o
  -3   8  11       78.87       46.88     19.36 o
  -2   8  11      254.22      239.58     21.25 o
  -1   8  11       46.19       68.88     14.93 o
   0   8  11      305.38      331.37     16.74 o
   1   8  11       23.87       16.73     15.55 o
   2   8  11      468.42      477.71     38.39 o
   3   8  11       16.60        0.00     29.47 o
   4   8  11      251.86      276.78     22.10 o
   5   8  11       32.08       25.61     26.54 o
   6   8  11       22.16        1.12     25.83 o
   7   8  11      177.17      158.85     21.09 o
   8   8  11       40.63        5.67     26.11 o
   9   8  11       13.26       17.19     24.38 o
  10   8  11       53.56       21.13     27.12 o
  11   8  11        0.21       18.82     25.69 o
  12   8  11      107.51      113.95     19.44 o
  13   8  11        1.74       19.58     26.76 o
  14   8  11      135.96      122.16     22.07 o
  15   8  11        1.92        0.00     26.18 o
  16   8  11        0.54        0.00     27.01 o
  17   8  11       29.69       15.71     19.76 o
  18   8  11        0.63      -17.77     27.95 o
  19   8  11       49.86       79.57     19.04 o
  20   8  11        4.91       -9.93     26.47 o
  21   8  11        7.91       21.81     27.01 o
 -15   9  11       13.87       36.48     20.19 o
 -14   9  11        2.62      -18.24     30.74 o
 -13   9  11        0.22       19.36     27.81 o
 -12   9  11        2.03       28.06     19.33 o
 -11   9  11        8.81      -21.27     28.53 o
 -10   9  11        8.85       11.27     26.58 o
  -9   9  11       20.22       16.40     27.41 o
  -8   9  11        0.99       -1.34     27.59 o
  -7   9  11       95.17      125.84     20.37 o
  -6   9  11       10.91      -22.25     26.83 o
  -5   9  11       47.44       34.31     19.69 o
  -4   9  11       65.97       83.01     19.98 o
  -3   9  11       56.85       49.73     21.20 o
  -2   9  11        7.68        6.30     13.27 o
  -1   9  11      125.63      136.19     14.80 o
   0   9  11        2.90      -19.88     19.88 o
   1   9  11      253.92      245.29     17.04 o
   2   9  11       41.08       38.81     41.01 o
   3   9  11      210.47      215.24     23.62 o
   4   9  11       69.57       70.36     20.58 o
   5   9  11      241.06      236.44     23.62 o
   6   9  11       22.34        3.75     28.43 o
   7   9  11      121.92      127.21     19.94 o
   8   9  11        0.60      -26.58     26.94 o
   9   9  11       72.00       61.29     19.73 o
  10   9  11        6.32       11.74     26.07 o
  11   9  11        8.59       34.60     18.64 o
  12   9  11        1.25        9.46     26.54 o
  13   9  11       20.67       -9.50     28.14 o
  14   9  11        2.67       37.21     19.40 o
  15   9  11       19.62      -12.61     29.80 o
  16   9  11       87.17       15.64     31.50 o
  17   9  11       27.51       57.57     20.26 o
  18   9  11       16.19        4.48     30.38 o
 -10  10  11       29.22       41.14     22.97 o
  -9  10  11        8.87      -10.58     32.00 o
  -8  10  11       63.49       16.40     33.63 o
  -7  10  11       52.13       24.96     21.31 o
  -6  10  11       21.63       53.71     19.83 o
  -5  10  11        0.04      -11.52     28.57 o
  -4  10  11       20.49       36.48     19.25 o
  -3  10  11        9.20      -27.63     27.63 o
  -2  10  11        1.31       -1.74     15.67 o
  -1  10  11        1.60       12.82     18.76 o
   0  10  11       13.24       -6.95     19.19 o
   1  10  11        0.30       28.61     14.32 o
   2  10  11       27.63       31.39     13.56 o
   3  10  11        6.32      -27.92     27.92 o
   4  10  11       76.61       45.18     20.44 o
   5  10  11        2.08       -6.94     28.50 o
   6  10  11       29.72        6.97     27.88 o
   7  10  11        2.11        2.79     27.48 o
   8  10  11       56.66       82.50     20.12 o
   9  10  11        0.52       25.58     26.25 o
  10  10  11        8.23        8.70     29.76 o
  11  10  11       12.33       19.07     31.14 o
  12  10  11       42.08       21.49     22.14 o
 -27   0  12        2.11       20.09     28.61 o
 -26   0  12        4.29        8.95     27.34 o
 -25   0  12       32.35        0.00     30.56 o
 -24   0  12        0.31      -30.31     30.31 o
 -23   0  12      155.56      229.75     21.92 o
 -22   0  12       54.73       83.33     19.87 o
 -21   0  12       53.81       45.98     20.19 o
 -20   0  12       45.85       60.36     19.58 o
 -19   0  12      115.23      151.02     19.11 o
 -18   0  12       49.47       17.63     24.06 o
 -17   0  12        9.25       22.10     15.24 o
 -16   0  12       72.13       47.43     15.96 o
 -15   0  12       39.84       46.31     14.24 o
 -14   0  12        0.08       38.86     12.86 o
 -13   0  12       42.17       53.39     14.02 o
 -12   0  12        2.16      -18.28     18.28 o
 -11   0  12       37.02       33.37     13.48 o
 -10   0  12      801.72      774.69     23.37 o
  -9   0  12     1002.93      907.63     24.46 o
  -8   0  12      533.22      552.26     19.83 o
  -7   0  12      924.00      838.50     23.19 o
  -6   0  12     1472.50     1245.35     26.44 o
  -5   0  12     1144.26     1014.62     23.55 o
  -4   0  12       14.41       13.33     11.92 o
  -3   0  12     2877.21     2684.77     33.99 o
  -2   0  12      142.37      124.61      9.37 o
  -1   0  12     1283.22     1167.44     25.41 o
   0   0  12     1318.48     1200.31     23.59 o
   1   0  12     6801.57     6130.36    111.77 o
   2   0  12      200.63      215.77     10.64 o
   3   0  12     1788.73     1655.20     26.87 o
   4   0  12     1001.94      976.05     22.36 o
   5   0  12     2578.83     2218.40     30.09 o
   6   0  12     1319.29     1177.56     23.44 o
   7   0  12      400.91      378.82     15.85 o
   8   0  12      278.99      298.41     15.20 o
   9   0  12      395.05      396.91     16.18 o
  10   0  12       46.20       53.89     11.41 o
  11   0  12      112.83      178.28     13.48 o
  12   0  12        7.01        4.33     17.16 o
  13   0  12     1375.02     1360.14     26.72 o
  14   0  12      509.83      588.09     19.33 o
  15   0  12       24.31       35.83     12.93 o
  16   0  12      701.04      756.99     22.39 o
  17   0  12       37.31       10.22     21.60 o
  18   0  12      809.18      851.54     25.14 o
  19   0  12      162.49      195.26     17.08 o
  20   0  12      401.43      419.52     20.95 o
  21   0  12       24.77        9.10     21.49 o
  22   0  12      196.04      233.47     19.11 o
  23   0  12       32.39       35.90     16.18 o
  24   0  12       23.05       -5.60     26.22 o
  25   0  12      233.36      215.35     20.44 o
  26   0  12      114.17      120.78     21.05 o
  27   0  12      107.85      118.47     20.58 o
  28   0  12      212.51      182.83     23.04 o
  29   0  12       84.68      -10.91     31.57 o
  30   0  12      152.40      120.89     23.08 o
 -27   1  12        3.32      -14.00     34.04 o
 -26   1  12       12.39       26.03     21.72 o
 -25   1  12        0.59      -19.49     19.72 o
 -24   1  12       45.40       42.47     14.20 o
 -23   1  12        0.74      -19.52     19.52 o
 -22   1  12       70.80       71.18     31.82 o
 -21   1  12        0.41       -4.08     20.28 o
 -20   1  12      142.26      152.07     25.11 o
 -19   1  12        3.12      -17.98     17.98 o
 -18   1  12       45.89       44.22     12.02 o
 -17   1  12        8.55        2.88     15.87 o
 -16   1  12       79.13       70.15     22.12 o
 -15   1  12       12.74       -0.24     36.12 o
 -14   1  12      108.72      135.54     11.59 o
 -13   1  12       89.76       97.37     10.80 o
 -12   1  12      205.05      213.09     11.93 o
 -11   1  12      238.82      258.44     12.04 o
 -10   1  12      126.90      145.01     10.84 o
  -9   1  12     1162.76     1119.64     34.39 o
  -8   1  12      421.44      434.82     18.66 o
  -7   1  12      623.67      614.28     14.43 o
  -6   1  12      280.51      228.59     13.78 o
  -5   1  12      479.19      492.95     13.25 o
  -4   1  12      573.33      518.21     13.09 o
  -3   1  12       79.36       84.48     16.34 o
  -2   1  12      775.87      683.91      9.67 o
  -1   1  12       70.15       76.61      5.90 o
   0   1  12     2016.11     1761.66     13.69 o
   1   1  12       97.05      113.51      6.18 o
   2   1  12      284.97      247.13     13.67 o
   3   1  12     2224.97     1974.62     20.93 o
   4   1  12     1548.63     1480.98     31.92 o
   5   1  12      259.84      248.52     10.22 o
   6   1  12      358.32      360.08     11.31 o
   7   1  12       12.83       24.49      9.01 o
   8   1  12      204.48      178.55     10.04 o
   9   1  12        1.10       -2.41     11.72 o
  10   1  12     1090.73     1050.41     23.84 o
  11   1  12      133.48      103.17      9.98 o
  12   1  12      289.52      294.03     11.48 o
  13   1  12      124.26      133.95     10.07 o
  14   1  12      386.79      409.87     24.18 o
  15   1  12      604.04      606.66     25.07 o
  16   1  12       54.55       56.73     10.20 o
  17   1  12      754.81      747.08     21.94 o
  18   1  12       12.59       12.82     11.99 o
  19   1  12      357.95      345.67     13.96 o
  20   1  12        6.92      -10.94     14.81 o
  21   1  12        0.85      -14.80     14.80 o
  22   1  12        6.42        6.61     13.57 o
  23   1  12      143.12      133.21     24.55 o
  24   1  12      357.89      345.25     16.34 o
  25   1  12      106.13      105.62     14.28 o
  26   1  12      128.12      137.95     14.96 o
  27   1  12      337.63      353.32     17.60 o
  28   1  12       68.56       77.47     16.40 o
  29   1  12      159.24      157.19     17.81 o
  30   1  12       13.05       16.92     20.62 o
 -27   2  12        7.97       37.56     27.85 o
 -26   2  12        0.00      -20.30     20.30 o
 -25   2  12       16.02       15.53     18.77 o
 -24   2  12        0.28       11.75     24.80 o
 -23   2  12        0.27        6.45     18.33 o
 -22   2  12       10.73       17.74     30.78 o
 -21   2  12        3.66      -18.81     18.81 o
 -20   2  12       12.58       21.96     12.90 o
 -19   2  12       52.25       20.97     19.64 o
 -18   2  12        7.69        5.09     13.90 o
 -17   2  12       22.71       22.32     17.38 o
 -16   2  12       17.03       16.45     13.51 o
 -15   2  12      165.34      148.27     12.72 o
 -14   2  12        1.24        2.87     12.60 o
 -13   2  12      555.35      569.88     16.25 o
 -12   2  12       26.81       21.28     10.57 o
 -11   2  12      427.48      387.36     19.16 o
 -10   2  12       26.79       22.77     14.79 o
  -9   2  12      250.54      259.56     12.28 o
  -8   2  12        5.37        8.96     17.55 o
  -7   2  12        1.64        1.44     10.41 o
  -6   2  12       56.95       65.16     10.47 o
  -5   2  12      193.96      176.89     10.35 o
  -4   2  12      127.77      122.33      9.60 o
  -3   2  12        1.36       14.11     12.41 o
  -2   2  12       65.78       56.14      5.81 o
  -1   2  12       17.03       21.80      5.74 o
   0   2  12      442.85      424.49      8.19 o
   1   2  12      608.76      548.11     12.14 o
   2   2  12      149.36      138.02      6.29 o
   3   2  12       90.57       79.41      8.04 o
   4   2  12      410.57      345.94     15.31 o
   5   2  12      160.45      150.13      8.92 o
   6   2  12       15.52       22.79     11.78 o
   7   2  12       53.70       48.22      8.32 o
   8   2  12        2.64       13.57      9.07 o
   9   2  12      121.38      121.83      9.71 o
  10   2  12       58.12       45.09     11.41 o
  11   2  12      308.04      303.70     11.84 o
  12   2  12      196.19      185.30     14.05 o
  13   2  12      605.45      576.58     30.72 o
  14   2  12       71.98       79.85     16.25 o
  15   2  12      656.76      629.76     28.53 o
  16   2  12      240.90      245.86     12.64 o
  17   2  12       58.83       59.37     10.69 o
  18   2  12      211.87      221.49     12.94 o
  19   2  12       12.68        9.83     12.40 o
  20   2  12       22.25       24.91     12.68 o
  21   2  12        5.12       21.46     12.90 o
  22   2  12        0.79      -13.60     16.67 o
  23   2  12      253.95      273.71     17.66 o
  24   2  12       18.73       -4.12     18.42 o
  25   2  12      118.31      119.64     14.52 o
  26   2  12       69.24       70.68     15.04 o
  27   2  12       10.04        7.64     18.97 o
  28   2  12      148.87      171.09     17.48 o
  29   2  12        0.67       10.87     19.09 o
  30   2  12        0.54      -20.17     20.17 o
 -26   3  12        0.03       -4.71     20.86 o
 -25   3  12        0.03       -5.04     31.57 o
 -24   3  12        1.56       30.71     15.15 o
 -23   3  12        0.73      -17.88     18.80 o
 -22   3  12        2.86       -8.56     39.11 o
 -21   3  12       21.87       26.71     19.62 o
 -20   3  12       71.46        7.89     20.32 o
 -19   3  12       75.84       94.83     13.61 o
 -18   3  12       12.41       17.79     33.48 o
 -17   3  12       36.01       33.02     18.51 o
 -16   3  12       20.54        7.65     17.58 o
 -15   3  12       62.33       74.64     12.37 o
 -14   3  12       32.70        4.38     13.49 o
 -13   3  12      115.06      116.96     12.60 o
 -12   3  12      134.38      147.32     15.93 o
 -11   3  12      217.64      223.07     12.64 o
 -10   3  12      133.96      135.71     11.47 o
  -9   3  12      359.81      316.76     13.42 o
  -8   3  12        6.03        9.38     35.16 o
  -7   3  12      243.92      242.51     11.93 o
  -6   3  12      306.86      281.52     12.46 o
  -5   3  12      140.58      124.64     10.49 o
  -4   3  12      269.14      235.32     11.50 o
  -3   3  12      223.26      206.08     10.96 o
  -2   3  12        2.93        2.82      9.38 o
  -1   3  12       59.81       45.62      6.26 o
   0   3  12      354.73      341.55     10.29 o
   1   3  12       16.41       14.65      7.42 o
   2   3  12       50.58       54.74      5.83 o
   3   3  12       24.93       30.39     15.65 o
   4   3  12      166.13      138.12      9.91 o
   5   3  12      354.73      349.44     15.00 o
   6   3  12       12.69       23.70     10.55 o
   7   3  12      383.95      364.33     12.50 o
   8   3  12      347.65      302.38     11.99 o
   9   3  12      488.36      436.31     22.72 o
  10   3  12       41.10       33.32     15.09 o
  11   3  12      144.16      135.69     10.63 o
  12   3  12      251.44      219.95     12.07 o
  13   3  12      249.06      265.69     24.17 o
  14   3  12      141.46      145.41     11.33 o
  15   3  12      311.61      320.61     13.30 o
  16   3  12       75.71       56.80     10.98 o
  17   3  12       33.39       61.53     15.37 o
  18   3  12       84.21       89.81     11.82 o
  19   3  12        8.99        5.13     12.95 o
  20   3  12        5.33        9.44     21.56 o
  21   3  12      129.52      149.52     13.34 o
  22   3  12       30.85       13.96     14.81 o
  23   3  12       78.83       60.91     13.51 o
  24   3  12        9.46      -17.97     30.07 o
  25   3  12       60.19       74.15     13.05 o
  26   3  12       25.68       -3.79     19.09 o
  27   3  12       11.98       17.80     14.79 o
  28   3  12        1.86      -19.01     19.07 o
  29   3  12        1.98       -3.30     19.32 o
 -25   4  12        0.27       -9.31     28.46 o
 -24   4  12        1.55      -21.34     29.33 o
 -23   4  12        2.70       16.11     18.17 o
 -22   4  12        0.79       -1.41     26.83 o
 -21   4  12        1.63       13.66     24.49 o
 -20   4  12       13.63       14.48     24.93 o
 -19   4  12        3.10      -25.96     25.96 o
 -18   4  12        5.11        0.00     25.25 o
 -17   4  12       15.79        9.42     26.07 o
 -16   4  12       18.99       17.70     18.28 o
 -15   4  12        0.99       33.59     15.27 o
 -14   4  12        0.03       -1.09     22.47 o
 -13   4  12       22.22       16.61     22.83 o
 -12   4  12       72.42       83.22     16.54 o
 -11   4  12        9.08        2.92     21.34 o
 -10   4  12      153.72      138.81     17.01 o
  -9   4  12       23.66       36.09     12.97 o
  -8   4  12       13.06      -15.17     19.33 o
  -7   4  12      235.45      237.12     17.41 o
  -6   4  12       49.59       34.28     15.06 o
  -5   4  12      511.72      521.52     21.45 o
  -4   4  12       61.57       58.51     15.46 o
  -3   4  12      557.30      493.20     21.23 o
  -2   4  12      124.80      120.85     12.73 o
  -1   4  12      194.96      201.66     15.11 o
   0   4  12      135.66      123.73     11.13 o
   1   4  12      204.63      182.35     11.60 o
   2   4  12       38.99       25.85      9.93 o
   3   4  12      179.68      158.59     15.53 o
   4   4  12        0.11       11.63     18.28 o
   5   4  12      383.53      374.99     18.28 o
   6   4  12       12.47       13.73     13.77 o
   7   4  12      372.22      413.92     18.97 o
   8   4  12        0.75      -19.76     19.76 o
   9   4  12      234.06      220.15     16.98 o
  10   4  12       86.66       98.24     14.95 o
  11   4  12        8.09       28.57     13.26 o
  12   4  12       12.48       -6.14     19.65 o
  13   4  12       42.84       51.32     13.91 o
  14   4  12        0.73       14.44     17.52 o
  15   4  12       80.43       71.41     14.88 o
  16   4  12       14.05        2.86     20.48 o
  17   4  12       31.74       34.67     14.91 o
  18   4  12       70.47       93.04     15.96 o
  19   4  12        0.70       18.86     14.91 o
  20   4  12      132.77      111.76     19.94 o
  21   4  12       34.03       11.23     26.76 o
  22   4  12      114.07       97.67     19.47 o
  23   4  12        0.27      -26.07     26.07 o
  24   4  12      109.97      121.90     19.29 o
  25   4  12       10.25       51.54     17.59 o
  26   4  12       19.00       18.53     25.79 o
  27   4  12        5.90       42.84     17.37 o
  28   4  12        3.46       35.47     17.84 o
 -24   5  12       28.60       39.08     22.21 o
 -23   5  12        1.27      -30.52     30.52 o
 -22   5  12        7.99      -16.32     30.92 o
 -21   5  12       25.52        1.45     28.79 o
 -20   5  12        0.71       -4.15     27.05 o
 -19   5  12        7.01       10.69     26.87 o
 -18   5  12        8.80        1.30     26.83 o
 -17   5  12        7.14        0.00     25.47 o
 -16   5  12       19.73       24.24     26.76 o
 -15   5  12      182.16      241.06     21.85 o
 -14   5  12       99.32       80.87     19.87 o
 -13   5  12        0.09       11.12     23.55 o
 -12   5  12       53.68       88.64     17.26 o
 -11   5  12        3.99       -4.15     21.23 o
 -10   5  12       69.07       43.20     16.58 o
  -9   5  12        7.31       20.95     13.62 o
  -8   5  12       82.37       73.25     15.09 o
  -7   5  12       17.31       39.66     13.22 o
  -6   5  12       70.92       71.16     15.67 o
  -5   5  12       14.84      -13.73     21.31 o
  -4   5  12      155.45      167.88     17.05 o
  -3   5  12       16.61      -13.22     22.14 o
  -2   5  12      610.18      601.40     16.09 o
  -1   5  12       66.79       71.98     18.40 o
   0   5  12      544.86      580.12     15.70 o
   1   5  12      113.43      129.31     11.16 o
   2   5  12      277.77      287.46     12.44 o
   3   5  12        0.40       10.98     19.65 o
   4   5  12      500.36      508.56     21.16 o
   5   5  12      139.89      156.04     16.51 o
   6   5  12      704.43      702.44     23.95 o
   7   5  12      187.57      188.83     16.90 o
   8   5  12      177.21      193.70     16.58 o
   9   5  12      317.60      322.83     18.75 o
  10   5  12       29.36       56.24     13.91 o
  11   5  12      108.20      112.87     15.82 o
  12   5  12       31.04       44.24     15.60 o
  13   5  12      170.39      138.99     17.74 o
  14   5  12        1.03        0.00     20.98 o
  15   5  12      274.49      316.00     19.80 o
  16   5  12       59.21       43.70     16.76 o
  17   5  12       87.59      109.04     17.59 o
  18   5  12       89.00       86.00     18.64 o
  19   5  12       15.78       44.21     16.87 o
  20   5  12       67.10       93.15     18.68 o
  21   5  12      187.72      190.02     21.45 o
  22   5  12       20.70      -23.48     27.01 o
  23   5  12       56.02       82.10     19.69 o
  24   5  12        0.88        5.27     25.87 o
  25   5  12       12.37       -6.72     26.76 o
  26   5  12        6.69      -28.57     28.57 o
  27   5  12       15.54       23.59     19.40 o
 -22   6  12        4.69       14.13     21.23 o
 -21   6  12       19.45       25.07     20.58 o
 -20   6  12        3.34        0.00     30.34 o
 -19   6  12       29.13       17.01     28.21 o
 -18   6  12       37.32       71.16     20.69 o
 -17   6  12      118.26      181.78     22.03 o
 -16   6  12       34.36       19.47     29.58 o
 -15   6  12      249.17      275.77     24.78 o
 -14   6  12       17.50        4.91     29.51 o
 -13   6  12      301.60      336.20     25.14 o
 -12   6  12       60.16       72.70     20.22 o
 -11   6  12      350.34      352.60     25.25 o
 -10   6  12        0.35      -15.46     26.00 o
  -9   6  12      202.67      226.25     20.12 o
  -8   6  12        1.58        2.10     21.27 o
  -7   6  12        9.05        5.16     21.99 o
  -6   6  12        5.55       32.07     15.46 o
  -5   6  12      100.78       67.97     17.84 o
  -4   6  12      139.89      121.65     17.66 o
  -3   6  12        0.89      -21.23     21.23 o
  -2   6  12      292.28      273.93     13.59 o
  -1   6  12       95.16       99.91     11.08 o
   0   6  12      119.95      129.57     11.96 o
   1   6  12       44.55       48.12     10.52 o
   2   6  12       85.05       98.00     15.87 o
   3   6  12      171.34      156.43     17.30 o
   4   6  12        1.12       16.00     18.57 o
   5   6  12        1.52       13.19     13.33 o
   6   6  12        2.54       19.36     13.15 o
   7   6  12       39.85      -10.47     21.49 o
   8   6  12      101.05      124.21     15.38 o
   9   6  12       42.50       73.57     15.89 o
  10   6  12      200.02      193.74     18.53 o
  11   6  12      242.81      213.43     20.16 o
  12   6  12      409.66      353.68     23.08 o
  13   6  12      196.74      200.86     20.95 o
  14   6  12       87.34        6.39     29.04 o
  15   6  12      528.67      505.67     26.40 o
  16   6  12       33.75       22.32     26.40 o
  17   6  12      160.36      200.93     21.13 o
  18   6  12      115.67       90.91     21.16 o
  19   6  12      307.21      288.74     24.96 o
  20   6  12       64.57       14.31     20.87 o
  21   6  12       75.06      112.19     21.20 o
  22   6  12       34.41       26.44     26.98 o
  23   6  12       61.47       56.42     21.05 o
  24   6  12       70.62       43.70     20.98 o
  25   6  12       30.12      -17.12     29.26 o
 -20   7  12       13.39       12.57     20.05 o
 -19   7  12        3.42       13.84     27.52 o
 -18   7  12       32.19      -28.43     29.94 o
 -17   7  12        0.52       19.98     27.34 o
 -16   7  12       41.42       62.23     20.05 o
 -15   7  12        9.19       12.28     28.90 o
 -14   7  12      185.79      239.28     24.38 o
 -13   7  12        0.18      -29.69     29.69 o
 -12   7  12      172.42      201.73     22.94 o
 -11   7  12        0.38      -27.52     27.52 o
 -10   7  12       83.02       73.61     19.83 o
  -9   7  12        4.29       32.40     16.94 o
  -8   7  12       57.84       43.20     19.22 o
  -7   7  12       20.46        2.28     25.65 o
  -6   7  12       95.33       99.37     18.17 o
  -5   7  12        0.79      -22.03     24.24 o
  -4   7  12      135.53      128.30     18.97 o
  -3   7  12       42.69        4.33     25.47 o
  -2   7  12       75.72       90.93     12.36 o
  -1   7  12       53.01       22.46     16.98 o
   0   7  12       79.19       67.06     12.51 o
   1   7  12      100.12       86.11     17.92 o
   2   7  12       66.71       93.28     11.99 o
   3   7  12      108.06       96.94     17.26 o
   4   7  12        3.39       25.11     15.49 o
   5   7  12      171.65      159.86     18.21 o
   6   7  12       17.72       23.59     16.22 o
   7   7  12       95.28       87.48     18.02 o
   8   7  12       79.60       67.94     18.17 o
   9   7  12      193.42      197.47     20.01 o
  10   7  12      136.25      131.22     20.19 o
  11   7  12      375.44      339.63     24.74 o
  12   7  12      147.85      123.79     22.28 o
  13   7  12      153.53      149.17     21.85 o
  14   7  12       60.91       74.12     19.83 o
  15   7  12      147.72      123.79     21.45 o
  16   7  12      253.64      259.41     23.12 o
  17   7  12       11.58       -4.95     28.14 o
  18   7  12       66.96       65.89     20.51 o
  19   7  12       18.79      -28.64     28.64 o
  20   7  12       48.78       58.55     20.16 o
  21   7  12        1.55       32.54     18.02 o
  22   7  12       37.35       65.52     20.37 o
  23   7  12        1.87       17.52     27.23 o
 -17   8  12        9.84      -13.87     27.56 o
 -16   8  12        0.09       12.10     28.06 o
 -15   8  12        3.40      -29.58     29.58 o
 -14   8  12        3.06        5.78     19.18 o
 -13   8  12        1.68       -2.82     27.45 o
 -12   8  12        0.29        9.82     27.09 o
 -11   8  12        2.30      -28.28     28.28 o
 -10   8  12        3.65        9.31     26.36 o
  -9   8  12       17.19       16.79     19.07 o
  -8   8  12        0.22      -26.25     26.25 o
  -7   8  12       42.96       45.58     18.78 o
  -6   8  12        0.08      -26.65     26.65 o
  -5   8  12        2.52       -7.30     25.32 o
  -4   8  12       27.31       35.04     17.99 o
  -3   8  12       95.24      129.81     19.40 o
  -2   8  12        9.46        9.23     18.28 o
  -1   8  12       55.04       57.50     13.79 o
   0   8  12        9.05      -19.52     19.52 o
   1   8  12       10.90       -7.20     19.13 o
   2   8  12       56.30       34.40     34.53 o
   3   8  12       10.55        6.97     26.25 o
   4   8  12       49.76       46.52     19.25 o
   5   8  12       41.47       21.49     19.73 o
   6   8  12      170.03      170.66     20.95 o
   7   8  12       61.65       60.86     18.75 o
   8   8  12       67.76       77.15     19.62 o
   9   8  12       44.73       37.56     18.02 o
  10   8  12       81.43       71.41     20.16 o
  11   8  12       58.20       97.05     19.07 o
  12   8  12        6.39       -2.53     27.48 o
  13   8  12      120.09      106.62     20.55 o
  14   8  12       34.41       33.55     19.80 o
  15   8  12        3.35       17.08     25.58 o
  16   8  12       42.65       43.37     19.54 o
  17   8  12       18.48       17.59     26.33 o
  18   8  12        0.71       -2.82     26.22 o
  19   8  12        1.89        2.88     29.55 o
  20   8  12        2.96       19.00     26.11 o
 -13   9  12       19.27       13.91     31.32 o
 -12   9  12        0.76       13.80     30.16 o
 -11   9  12        7.10       50.06     19.18 o
 -10   9  12        0.03      -21.96     26.44 o
  -9   9  12       56.54        9.97     31.17 o
  -8   9  12        0.84      -29.76     29.76 o
  -7   9  12       28.75       56.49     20.44 o
  -6   9  12        0.54       10.91     26.33 o
  -5   9  12        0.80       28.97     18.97 o
  -4   9  12        0.16        5.34     26.58 o
  -3   9  12        3.84      -13.26     26.47 o
  -2   9  12        4.76        5.59     15.15 o
  -1   9  12        0.21       15.51     18.24 o
   0   9  12        0.24       -0.11     17.96 o
   1   9  12        0.01       13.20     14.82 o
   2   9  12        0.14       11.51     18.39 o
   3   9  12       17.85       -1.30     28.32 o
   4   9  12        2.14      -11.67     28.61 o
   5   9  12        0.05        0.00     24.74 o
   6   9  12        0.35      -18.13     26.11 o
   7   9  12       10.48       -9.10     26.80 o
   8   9  12       22.56       -7.88     26.11 o
   9   9  12       22.37      -15.85     27.67 o
  10   9  12        6.50       -2.71     19.25 o
  11   9  12       11.03      -30.02     30.02 o
  12   9  12       12.67       -8.38     27.38 o
  13   9  12        6.37       45.51     19.69 o
  14   9  12        7.10       -4.26     29.87 o
  15   9  12        1.77       13.01     28.61 o
  16   9  12        0.04       14.62     29.73 o
  -7  10  12        0.18      -19.76     31.74 o
  -6  10  12        0.64       12.03     28.35 o
  -5  10  12        0.02        1.48     29.26 o
  -4  10  12       15.47       20.76     29.37 o
  -3  10  12        7.88       13.22     28.24 o
  -2  10  12        0.35       25.14     15.79 o
  -1  10  12        1.24       20.71     15.10 o
   0  10  12        0.03      -19.45     19.45 o
   1  10  12        1.07        9.98     17.90 o
   2  10  12        2.47       10.10     15.10 o
   3  10  12        0.79       11.49     25.00 o
   4  10  12        4.79       28.79     19.29 o
   5  10  12        4.85       21.52     25.96 o
   6  10  12        4.98        7.19     26.07 o
   7  10  12        1.10        2.17     18.86 o
   8  10  12       49.57       32.76     20.29 o
   9  10  12        1.07       36.66     19.62 o
  10  10  12       23.22       13.48     30.13 o
 -26   1  13        3.52       28.08     15.32 o
 -25   1  13        0.73        3.79     31.82 o
 -24   1  13       32.79       -6.04     17.04 o
 -23   1  13        3.41        0.25     19.78 o
 -22   1  13       81.90       88.37     14.87 o
 -21   1  13       11.80       -1.88     20.26 o
 -20   1  13       69.05       64.45     32.07 o
 -19   1  13      128.24      135.72     26.16 o
 -18   1  13        6.69       27.29     13.96 o
 -17   1  13      126.24      162.49     13.80 o
 -16   1  13       10.69       34.49     21.07 o
 -15   1  13       36.79       23.95     11.06 o
 -14   1  13      116.12      116.53     14.33 o
 -13   1  13       16.12       45.55     22.21 o
 -12   1  13       15.16        1.62     16.00 o
 -11   1  13        6.76       -2.01     11.22 o
 -10   1  13        3.25      -19.52     20.95 o
  -9   1  13      126.77      180.42     11.36 o
  -8   1  13       31.00       44.15     13.37 o
  -7   1  13        4.61      -14.13     14.13 o
  -6   1  13        2.33       -3.14     12.41 o
  -5   1  13      150.27      130.09     11.94 o
  -4   1  13        3.42       -1.92     12.77 o
  -3   1  13      251.86      246.25     11.22 o
  -2   1  13       75.02       84.69      8.09 o
  -1   1  13      311.74      314.57      8.26 o
   0   1  13       20.13       40.87      6.42 o
   1   1  13       21.95       30.25      5.76 o
   2   1  13       96.05       85.92      7.79 o
   3   1  13        9.14        5.26     17.23 o
   4   1  13     1024.73      883.62     30.63 o
   5   1  13       42.52       62.70      8.47 o
   6   1  13     1261.80     1214.71     26.42 o
   7   1  13       22.85       33.96     10.24 o
   8   1  13     1064.28     1034.65     27.63 o
   9   1  13      485.75      470.67     15.80 o
  10   1  13     1075.31     1039.73     27.72 o
  11   1  13      871.80      880.10     34.55 o
  12   1  13      301.73      331.04     12.48 o
  13   1  13       94.46      106.81     21.45 o
  14   1  13      128.95      125.04     11.14 o
  15   1  13      260.14      262.43     12.55 o
  16   1  13       46.10       56.88     20.87 o
  17   1  13        5.62        7.09     13.22 o
  18   1  13       15.63       15.96      9.98 o
  19   1  13       69.45       76.34     13.31 o
  20   1  13       50.54       45.36     11.72 o
  21   1  13       17.84       46.81     14.41 o
  22   1  13        1.61       -6.73     16.15 o
  23   1  13        0.99       23.77     13.98 o
  24   1  13        0.53        8.71     18.01 o
  25   1  13        6.44       20.43     30.20 o
  26   1  13        0.45       -1.87     18.73 o
  27   1  13        0.08       -1.29     18.71 o
  28   1  13        7.37       -9.22     19.33 o
  29   1  13        0.08       12.85     15.69 o
 -25   2  13        3.98       12.26     20.17 o
 -24   2  13        0.10        8.84     15.87 o
 -23   2  13       20.94       22.13     18.79 o
 -22   2  13       56.57       95.29     14.18 o
 -21   2  13       31.96       29.99     16.28 o
 -20   2  13      111.51      133.22     14.41 o
 -19   2  13       56.63       70.74     23.06 o
 -18   2  13      348.26      392.06     17.72 o
 -17   2  13        4.38      -11.54     18.25 o
 -16   2  13      436.87      459.79     17.20 o
 -15   2  13       21.18       34.20     21.45 o
 -14   2  13      293.17      285.37     15.10 o
 -13   2  13        1.95      -15.42     15.42 o
 -12   2  13       40.87       10.11     13.12 o
 -11   2  13        0.74       -5.64     14.19 o
 -10   2  13       93.44      111.60     12.63 o
  -9   2  13      118.07      122.33     11.56 o
  -8   2  13      420.75      435.98     15.08 o
  -7   2  13      206.79      208.53     12.13 o
  -6   2  13      254.07      265.54     12.13 o
  -5   2  13      536.87      506.34     14.37 o
  -4   2  13      162.07      178.80     11.13 o
  -3   2  13      326.62      338.88     21.38 o
  -2   2  13      109.57      111.46      7.24 o
  -1   2  13       11.02       16.30      6.24 o
   0   2  13      422.93      407.86      8.81 o
   1   2  13      656.34      582.66      9.85 o
   2   2  13       35.10       25.92      6.21 o
   3   2  13      100.18      107.12      8.91 o
   4   2  13      202.00      196.96     10.48 o
   5   2  13      547.67      529.66     13.48 o
   6   2  13      223.23      197.40     10.74 o
   7   2  13     1110.08     1044.71     17.16 o
   8   2  13      256.22      244.64     11.52 o
   9   2  13     1062.75     1032.18     17.79 o
  10   2  13      276.15      271.78     36.81 o
  11   2  13      450.29      416.15     13.20 o
  12   2  13      521.25      538.29     14.58 o
  13   2  13       75.54       96.18     10.79 o
  14   2  13      895.80      860.91     17.74 o
  15   2  13        1.40        1.50     13.79 o
  16   2  13      419.80      442.49     27.59 o
  17   2  13        4.96       12.90     11.93 o
  18   2  13      379.65      392.30     27.97 o
  19   2  13       64.58       58.77     11.02 o
  20   2  13       75.51       83.16     16.36 o
  21   2  13      183.06      197.98     13.40 o
  22   2  13      146.51      133.20     13.74 o
  23   2  13      121.46      100.64     13.58 o
  24   2  13        0.17       29.23     16.45 o
  25   2  13       36.36       69.75     12.71 o
  26   2  13        8.60       -3.42     17.87 o
  27   2  13        2.21       18.61     17.37 o
  28   2  13        2.15       14.81     20.16 o
  29   2  13        3.58        9.33     20.00 o
 -25   3  13        6.98       16.74     21.25 o
 -24   3  13        1.22        3.04     21.27 o
 -23   3  13       23.33       11.09     20.79 o
 -22   3  13        0.98       -1.23     19.24 o
 -21   3  13       45.02       56.91     14.14 o
 -20   3  13        9.72        8.51     18.76 o
 -19   3  13       62.84       58.68     14.11 o
 -18   3  13       17.97       33.62     21.96 o
 -17   3  13       91.71       88.78     13.88 o
 -16   3  13       23.58      -17.10     18.30 o
 -15   3  13       85.83       84.49     12.79 o
 -14   3  13      100.58      125.28     13.39 o
 -13   3  13      181.31      176.64     23.13 o
 -12   3  13       10.44        4.43     15.46 o
 -11   3  13      237.19      213.23     13.32 o
 -10   3  13       29.15       17.66     10.84 o
  -9   3  13      202.93      231.98     12.68 o
  -8   3  13       42.72       74.02     39.40 o
  -7   3  13      546.75      546.14     15.37 o
  -6   3  13       94.16      131.83     11.02 o
  -5   3  13      231.29      219.27     22.59 o
  -4   3  13      310.23      307.74     12.55 o
  -3   3  13       91.52       81.27     10.85 o
  -2   3  13      494.56      488.54      9.82 o
  -1   3  13      119.90      113.95     13.19 o
   0   3  13      318.12      281.26      8.23 o
   1   3  13      155.06      162.60      7.36 o
   2   3  13      260.20      215.25      8.03 o
   3   3  13       92.46       96.46      9.93 o
   4   3  13      542.39      495.27     17.08 o
   5   3  13      765.67      745.83     15.82 o
   6   3  13      659.68      616.01     15.11 o
   7   3  13      857.80      843.63     17.05 o
   8   3  13      907.59      874.76     21.67 o
   9   3  13      224.42      242.12     12.23 o
  10   3  13      693.99      671.68     15.86 o
  11   3  13      132.19      140.89     11.07 o
  12   3  13       52.23       66.27     10.28 o
  13   3  13        2.09       12.30     13.09 o
  14   3  13      129.21      113.41     11.47 o
  15   3  13      132.43      128.27     11.53 o
  16   3  13       89.48       81.93     11.27 o
  17   3  13      292.87      300.35     17.84 o
  18   3  13      185.63      197.45     13.45 o
  19   3  13      313.20      307.48     14.97 o
  20   3  13      127.93      114.83     14.97 o
  21   3  13      138.41      132.12     14.03 o
  22   3  13      163.20      178.24     14.67 o
  23   3  13        5.47       18.78     12.26 o
  24   3  13       79.74       74.87     13.44 o
  25   3  13        4.53        2.05     17.56 o
  26   3  13       23.56       29.78     14.31 o
  27   3  13        0.21        9.05     16.58 o
  28   3  13       33.98       14.27     15.93 o
 -24   4  13       27.73       62.09     21.45 o
 -23   4  13        2.84       -4.59     31.03 o
 -22   4  13       14.76       14.80     28.97 o
 -21   4  13        4.62       21.45     28.35 o
 -20   4  13        1.29      -26.80     26.80 o
 -19   4  13        5.22       11.99     25.79 o
 -18   4  13        0.61        9.06     25.47 o
 -17   4  13       56.07       63.46     18.02 o
 -16   4  13        0.45        2.99     17.88 o
 -15   4  13      165.89      201.62     20.95 o
 -14   4  13        7.74       24.31     16.69 o
 -13   4  13       29.68       -5.49     24.31 o
 -12   4  13       59.54       55.87     17.19 o
 -11   4  13      180.40      204.83     19.33 o
 -10   4  13      224.87      210.32     19.62 o
  -9   4  13        9.04        0.98     21.23 o
  -8   4  13      187.73      165.82     17.92 o
  -7   4  13       16.24       10.22     20.33 o
  -6   4  13       68.43      120.28     14.88 o
  -5   4  13       19.05       33.81     14.59 o
  -4   4  13      183.99      200.46     17.45 o
  -3   4  13      157.15      130.50     17.26 o
  -2   4  13       76.47       94.65     26.25 o
  -1   4  13      266.55      277.18     12.77 o
   0   4  13      210.57      213.79     12.21 o
   1   4  13      365.22      358.49     17.86 o
   2   4  13     1048.56     1070.55     18.81 o
   3   4  13       27.16        8.28     22.39 o
   4   4  13     1677.30     1582.77     32.14 o
   5   4  13      200.14      219.35     17.92 o
   6   4  13      774.95      829.33     24.42 o
   7   4  13       13.37       15.17     20.05 o
   8   4  13      239.63      265.73     17.48 o
   9   4  13      123.02      106.41     15.82 o
  10   4  13       47.48       57.21     14.59 o
  11   4  13      271.47      240.37     18.06 o
  12   4  13        1.20       11.16     19.07 o
  13   4  13      368.05      343.96     19.62 o
  14   4  13        5.37       -9.57     21.38 o
  15   4  13      116.89      140.83     17.59 o
  16   4  13       40.90        6.03     22.57 o
  17   4  13      255.23      264.14     19.65 o
  18   4  13       71.89       98.61     17.95 o
  19   4  13      276.38      304.08     21.81 o
  20   4  13       17.48       30.60     17.88 o
  21   4  13      306.64      309.54     23.26 o
  22   4  13       13.50        8.46     26.36 o
  23   4  13       53.02       26.18     28.90 o
  24   4  13        0.08      -12.97     25.87 o
  25   4  13       46.87       80.33     18.75 o
  26   4  13        3.61      -12.32     26.69 o
  27   4  13        8.51       -4.22     19.22 o
 -22   5  13       14.87       67.47     20.16 o
 -21   5  13        9.19       22.50     29.29 o
 -20   5  13       12.75      -20.29     27.45 o
 -19   5  13        0.13        9.82     18.35 o
 -18   5  13        6.35       -1.37     27.09 o
 -17   5  13        1.57       15.67     17.08 o
 -16   5  13        5.67       23.59     18.97 o
 -15   5  13        0.10       -1.23     27.19 o
 -14   5  13      196.74      221.13     22.72 o
 -13   5  13       27.59       17.63     18.86 o
 -12   5  13       93.04      110.53     20.19 o
 -11   5  13       74.56       91.02     18.60 o
 -10   5  13       55.65       49.01     17.23 o
  -9   5  13       79.08       99.55     17.16 o
  -8   5  13       98.69      105.51     17.59 o
  -7   5  13      104.08      129.60     16.00 o
  -6   5  13      120.97      114.42     17.12 o
  -5   5  13       73.89       81.85     16.36 o
  -4   5  13      180.39      176.19     16.94 o
  -3   5  13       16.31        7.52     19.73 o
  -2   5  13      338.76      324.73     14.20 o
  -1   5  13       46.45       47.94     10.34 o
   0   5  13       48.23       24.53     14.77 o
   1   5  13      180.09      168.84     11.97 o
   2   5  13       21.19       17.56     11.87 o
   3   5  13      261.97      268.69     18.68 o
   4   5  13       53.82       62.12     15.89 o
   5   5  13      259.01      266.49     18.50 o
   6   5  13       14.02       -9.13     20.69 o
   7   5  13       64.86       80.69     15.38 o
   8   5  13        3.65        7.41     19.54 o
   9   5  13        1.29       -7.55     18.50 o
  10   5  13        2.21       -5.71     20.48 o
  11   5  13       95.58       66.67     16.61 o
  12   5  13        2.17       13.08     19.07 o
  13   5  13       41.30       52.01     16.14 o
  14   5  13       13.87      -23.01     23.01 o
  15   5  13        3.53      -18.89     22.72 o
  16   5  13        0.83      -20.48     24.46 o
  17   5  13       72.12       64.73     18.10 o
  18   5  13       72.33       59.49     19.44 o
  19   5  13       22.90        9.35     26.11 o
  20   5  13      117.75       93.33     20.62 o
  21   5  13       15.77      -28.82     28.82 o
  22   5  13      144.91      160.15     22.47 o
  23   5  13        0.05        2.64     27.48 o
  24   5  13       50.05       38.28     20.19 o
  25   5  13        0.74       24.96     17.48 o
  26   5  13       42.40       45.26     21.31 o
 -20   6  13        0.19       26.07     27.59 o
 -19   6  13        1.35      -28.14     29.00 o
 -18   6  13        0.00        5.85     20.33 o
 -17   6  13        5.20      -29.26     29.26 o
 -16   6  13        5.53       12.25     28.39 o
 -15   6  13        5.79      -29.94     29.94 o
 -14   6  13        1.85       28.97     19.65 o
 -13   6  13        0.94       22.68     26.36 o
 -12   6  13       35.64       51.03     20.84 o
 -11   6  13        0.55      -28.35     28.35 o
 -10   6  13        7.24       18.60     18.28 o
  -9   6  13        0.09        0.00     25.43 o
  -8   6  13       68.36      107.70     18.46 o
  -7   6  13       40.21       30.02     18.17 o
  -6   6  13      106.38      104.53     18.17 o
  -5   6  13      165.69      133.90     19.73 o
  -4   6  13       47.18       30.38     17.16 o
  -3   6  13      133.30      124.25     18.93 o
  -2   6  13       46.83       44.67     11.44 o
  -1   6  13        4.48       -9.13     15.70 o
   0   6  13        5.59        1.34     15.16 o
   1   6  13       17.99       25.22     10.44 o
   2   6  13        1.81        5.55     15.31 o
   3   6  13       95.71       79.64     16.11 o
   4   6  13        9.95       21.96     14.31 o
   5   6  13       49.03       70.25     15.13 o
   6   6  13       56.48       49.48     15.35 o
   7   6  13        0.29       -2.03     20.40 o
   8   6  13        8.31        4.04     22.39 o
   9   6  13       67.23       74.44     15.96 o
  10   6  13       42.50        8.42     23.08 o
  11   6  13        1.62       11.59     22.32 o
  12   6  13       60.74       68.91     18.39 o
  13   6  13       21.12        2.21     26.15 o
  14   6  13        1.16        5.56     24.42 o
  15   6  13       65.36       64.58     18.68 o
  16   6  13        7.14       26.80     18.46 o
  17   6  13       36.52       28.39     19.22 o
  18   6  13       72.49       79.75     19.91 o
  19   6  13        0.40       13.77     26.33 o
  20   6  13        0.07      -16.79     26.80 o
  21   6  13       78.12       62.45     20.19 o
  22   6  13        0.11      -24.64     27.23 o
  23   6  13       85.42       60.43     22.39 o
  24   6  13        7.31       13.62     19.87 o
 -18   7  13        0.84       16.36     19.62 o
 -17   7  13        0.76        7.44     29.11 o
 -16   7  13        0.89      -29.18     29.18 o
 -15   7  13        9.93      -19.98     29.18 o
 -14   7  13       43.17       23.59     32.40 o
 -13   7  13       85.46       72.16     22.18 o
 -12   7  13        0.70        8.74     20.16 o
 -11   7  13       44.75       -6.43     28.28 o
 -10   7  13       24.37       19.15     27.70 o
  -9   7  13       70.25       55.66     20.48 o
  -8   7  13        6.68       24.20     18.02 o
  -7   7  13       10.04       36.34     17.23 o
  -6   7  13        1.24       17.63     22.18 o
  -5   7  13       30.92       19.73     18.06 o
  -4   7  13       68.50       79.32     18.21 o
  -3   7  13        0.04        2.86     17.26 o
  -2   7  13       41.37       59.24     11.99 o
  -1   7  13        6.87        6.17     13.51 o
   0   7  13       73.49       65.36     12.69 o
   1   7  13       31.52       51.41     12.56 o
   2   7  13      203.70      197.22     17.75 o
   3   7  13        0.11       32.18     16.94 o
   4   7  13        7.76        7.70     23.04 o
   5   7  13        1.69       18.68     23.73 o
   6   7  13        0.70      -13.22     24.42 o
   7   7  13       22.35        9.97     25.21 o
   8   7  13      113.77      143.10     18.39 o
   9   7  13        5.04        6.21     17.41 o
  10   7  13       16.56       50.20     18.06 o
  11   7  13       26.13       36.38     18.21 o
  12   7  13        2.92       -6.00     25.11 o
  13   7  13       77.11       60.11     19.91 o
  14   7  13        0.25       18.24     26.72 o
  15   7  13       10.48       27.38     18.57 o
  16   7  13      133.82      111.43     21.23 o
  17   7  13       42.86       43.66     20.09 o
  18   7  13        1.33       -2.68     27.59 o
  19   7  13        0.60      -13.51     26.94 o
  20   7  13       14.66       -1.41     28.32 o
  21   7  13       12.74       27.16     28.28 o
 -15   8  13        0.03       26.22     26.65 o
 -14   8  13        1.90      -24.02     28.57 o
 -13   8  13       23.36       25.11     29.55 o
 -12   8  13       17.88       51.22     19.29 o
 -11   8  13        8.77       14.05     19.69 o
 -10   8  13       21.58       49.44     18.75 o
  -9   8  13        4.17       17.55     27.92 o
  -8   8  13       33.78       11.92     26.47 o
  -7   8  13       14.97       20.91     27.63 o
  -6   8  13       27.71       51.58     17.70 o
  -5   8  13       10.29       21.67     17.74 o
  -4   8  13       62.97       84.15     19.98 o
  -3   8  13        1.01       16.29     26.44 o
  -2   8  13       38.80       -3.70     19.69 o
  -1   8  13       63.27       50.58     26.94 o
   0   8  13      249.43      232.33     16.60 o
   1   8  13       56.06       24.36     16.18 o
   2   8  13      142.21      136.35     15.88 o
   3   8  13       53.42       20.66     28.06 o
   4   8  13      174.98      186.20     21.99 o
   5   8  13        1.48       13.37     26.07 o
   6   8  13        5.41       37.13     17.19 o
   7   8  13       10.13        6.10     27.41 o
   8   8  13       30.43       17.19     28.32 o
   9   8  13        1.74      -26.36     26.36 o
  10   8  13        1.06       27.95     16.87 o
  11   8  13       21.02       56.56     18.46 o
  12   8  13        8.83       30.92     18.64 o
  13   8  13       71.40       93.62     20.09 o
  14   8  13        4.42       -4.01     27.16 o
  15   8  13       87.65       83.04     23.01 o
  16   8  13       19.54       -4.15     29.40 o
  17   8  13        0.62       25.18     26.54 o
  18   8  13       62.39       46.59     21.74 o
 -11   9  13        2.91       15.31     27.95 o
 -10   9  13       46.70       27.38     22.07 o
  -9   9  13        5.70       -8.88     28.75 o
  -8   9  13       46.69       51.76     20.26 o
  -7   9  13        7.10       -4.30     29.29 o
  -6   9  13        9.48       25.54     19.04 o
  -5   9  13        6.70       22.47     28.10 o
  -4   9  13       23.60       22.32     20.51 o
  -3   9  13      122.71      136.20     22.21 o
  -2   9  13        4.08       19.00     19.02 o
  -1   9  13       94.07      117.11     27.29 o
   0   9  13        0.92      -35.96     42.34 o
   1   9  13       73.28       63.32     21.85 o
   2   9  13        1.19        3.06     15.75 o
   3   9  13       78.80       65.31     20.33 o
   4   9  13       18.62        9.42     18.75 o
   5   9  13        7.39       50.42     17.55 o
   6   9  13       23.87       24.24     27.01 o
   7   9  13       11.89       14.88     25.18 o
   8   9  13        0.30      -12.97     19.18 o
   9   9  13        7.91      -27.27     27.27 o
  10   9  13       12.97       -1.41     27.67 o
  11   9  13       43.57      -16.79     30.49 o
  12   9  13       39.33       46.31     20.58 o
  13   9  13       40.22       44.17     21.67 o
  14   9  13       17.49       -7.37     29.51 o
  -4  10  13       10.96       26.15     29.15 o
  -3  10  13        5.98       13.73     29.08 o
  -2  10  13       23.10       63.03     30.81 o
  -1  10  13        4.16       -7.59     19.75 o
   0  10  13       21.58       41.08     19.69 o
   1  10  13        5.72       -5.47     24.35 o
   2  10  13        6.30      -10.34     16.02 o
   3  10  13       19.87      -19.36     27.99 o
   4  10  13        0.14        0.00     26.33 o
   5  10  13        5.64       -2.96     28.61 o
   6  10  13        0.83       25.32     26.51 o
   7  10  13       26.23       60.53     20.51 o
 -25   0  14        6.07       -6.32     27.99 o
 -24   0  14        0.48       15.38     25.47 o
 -23   0  14        4.57      -26.54     26.54 o
 -22   0  14       20.38       25.76     28.03 o
 -21   0  14        0.12        7.01     26.29 o
 -20   0  14       73.62      112.40     19.33 o
 -19   0  14        5.83       24.06     18.82 o
 -18   0  14       89.36      108.83     20.12 o
 -17   0  14       51.67       71.23     19.73 o
 -16   0  14      117.40      113.66     19.83 o
 -15   0  14      130.29      106.94     18.78 o
 -14   0  14       59.62       50.85     16.43 o
 -13   0  14      132.18      129.27     18.10 o
 -12   0  14      147.60      162.07     17.45 o
 -11   0  14       24.09        4.87     22.07 o
 -10   0  14      297.83      284.98     19.33 o
  -9   0  14       10.40      -21.38     21.38 o
  -8   0  14      315.00      338.90     18.46 o
  -7   0  14       34.98       40.71     14.24 o
  -6   0  14      464.46      472.04     19.91 o
  -5   0  14      577.70      589.97     21.38 o
[truncated: 108,490 more chars]
